# Supplementary material for: Circular RNA Profiles in Viremia and ART Suppression Predict Competing circRNA–miRNA–mRNA Networks Exclusive to HIV-1 Viremic Patients
Source: Viruses. 2022 Mar 25;14(4):683. doi: 10.3390/v14040683 (PMC9027527; doi:10.3390/v14040683)
Supplement: Supplementary file 1 [file viruses-14-00683-s001.zip]

Archive with 1 entries (1 files):
- viruses-1611830-supplementary.xlsx
