# Supplementary material for: Circular RNA Profiles in Viremia and ART Suppression Predict Competing circRNA–miRNA–mRNA Networks Exclusive to HIV-1 Viremic Patients
Source: Viruses. 2022 Mar 25;14(4):683. doi: 10.3390/v14040683 (PMC9027527; doi:10.3390/v14040683)
Supplement: Supplementary file 1 [file viruses-14-00683-s001.zip › viruses-1611830-supplementary.xlsx]

## Sheet: Supplementary Table S1
Source	Target		Table S1: The list of miRNAs and their target genes from Figure 4A (representing all miRNA-mRNAs interactions)
hsa-miR-224-5p	CDK8
hsa-miR-224-5p	ABCD3
hsa-miR-224-5p	FGF18
hsa-miR-224-5p	PYROXD1
hsa-miR-224-5p	STIM2
hsa-miR-224-5p	ARMCX2
hsa-miR-224-5p	TMEM248
hsa-miR-224-5p	MED23
hsa-miR-224-5p	SFRP2
hsa-miR-224-5p	CHSY1
hsa-miR-224-5p	MOXD1
hsa-miR-224-5p	ZFAND6
hsa-miR-224-5p	LSM12
hsa-miR-224-5p	SCAI
hsa-miR-224-5p	EDEM3
hsa-miR-224-5p	FRK
hsa-miR-224-5p	HOXD13
hsa-miR-224-5p	IMMP1L
hsa-miR-224-5p	MEX3B
hsa-miR-224-5p	FAN1
hsa-miR-224-5p	C18orf25
hsa-miR-224-5p	CTNNBIP1
hsa-miR-224-5p	SGCB
hsa-miR-224-5p	RLF
hsa-miR-224-5p	CGN
hsa-miR-224-5p	ELAVL2
hsa-miR-224-5p	API5
hsa-miR-224-5p	CHD2
hsa-miR-224-5p	RPIA
hsa-miR-224-5p	PPP2R5A
hsa-miR-224-5p	KDM6A
hsa-miR-224-5p	BCL6
hsa-miR-224-5p	PLEKHG4
hsa-miR-224-5p	CELSR2
hsa-miR-224-5p	GABRA4
hsa-miR-224-5p	INHBC
hsa-miR-224-5p	MYPOP
hsa-miR-224-5p	DPYSL2
hsa-miR-224-5p	ARHGAP21
hsa-miR-224-5p	PGBD2
hsa-miR-224-5p	CNTN2
hsa-miR-224-5p	ABHD18
hsa-miR-224-5p	FAM204A
hsa-miR-224-5p	PLGRKT
hsa-miR-224-5p	SUDS3
hsa-miR-224-5p	UCHL5
hsa-miR-224-5p	C17orf58
hsa-miR-224-5p	MT1M
hsa-miR-224-5p	EHF
hsa-miR-224-5p	ATXN7
hsa-miR-224-5p	COL4A1
hsa-miR-224-5p	LASP1
hsa-miR-224-5p	ATP2C1
hsa-miR-224-5p	OSBPL11
hsa-miR-224-5p	ZMYM4
hsa-miR-224-5p	DSG2
hsa-miR-224-5p	ZNF860
hsa-miR-224-5p	ABHD5
hsa-miR-224-5p	ZFP28
hsa-miR-224-5p	MED13
hsa-miR-224-5p	LRRC40
hsa-miR-224-5p	ATAD2B
hsa-miR-224-5p	CHMP5
hsa-miR-224-5p	CPEB2
hsa-miR-224-5p	NRIP1
hsa-miR-224-5p	PDE5A
hsa-miR-224-5p	CHRAC1
hsa-miR-224-5p	NACC2
hsa-miR-224-5p	CCNL2
hsa-miR-224-5p	DCUN1D3
hsa-miR-224-5p	DIO1
hsa-miR-224-5p	BCLAF1
hsa-miR-224-5p	SLC26A9
hsa-miR-224-5p	TMEM168
hsa-miR-224-5p	GPR15
hsa-miR-224-5p	RPL34
hsa-miR-224-5p	ST6GALNAC4
hsa-miR-224-5p	CACNB2
hsa-miR-224-5p	TNKS2
hsa-miR-224-5p	DDX17
hsa-miR-224-5p	SLC31A1
hsa-miR-224-5p	FAM92A
hsa-miR-224-5p	PLOD2
hsa-miR-224-5p	FRS2
hsa-miR-224-5p	TNC
hsa-miR-224-5p	LHX1
hsa-miR-224-5p	TFDP1
hsa-miR-224-5p	DAZAP2
hsa-miR-224-5p	NWD2
hsa-miR-224-5p	GTF2A1
hsa-miR-224-5p	GGA3
hsa-miR-224-5p	H3F3B
hsa-miR-224-5p	PHF6
hsa-miR-224-5p	FAM49A
hsa-miR-224-5p	SOS2
hsa-miR-224-5p	MAP3K7
hsa-miR-224-5p	SRD5A2
hsa-miR-224-5p	C4orf46
hsa-miR-224-5p	C8A
hsa-miR-224-5p	PTK2B
hsa-miR-224-5p	LAPTM4A
hsa-miR-224-5p	PIK3CD
hsa-miR-224-5p	VSIG10
hsa-miR-224-5p	GDI2
hsa-miR-224-5p	LARS
hsa-miR-224-5p	DARS2
hsa-miR-224-5p	TRIM10
hsa-miR-224-5p	RNF182
hsa-miR-224-5p	PFKFB2
hsa-miR-224-5p	CD200
hsa-miR-224-5p	CSRP1
hsa-miR-224-5p	WDR82
hsa-miR-224-5p	COX7A2
hsa-miR-224-5p	RFTN2
hsa-miR-224-5p	ZRANB1
hsa-miR-224-5p	MAGI1
hsa-miR-224-5p	AMD1
hsa-miR-224-5p	PYGO1
hsa-miR-224-5p	METTL7A
hsa-miR-224-5p	CD28
hsa-miR-224-5p	ZBTB24
hsa-miR-224-5p	GPATCH11
hsa-miR-224-5p	SIM1
hsa-miR-224-5p	SLC10A7
hsa-miR-224-5p	LRIF1
hsa-miR-224-5p	FAM49B
hsa-miR-224-5p	RBPJ
hsa-miR-224-5p	ABCC2
hsa-miR-224-5p	RGPD4
hsa-miR-224-5p	FAM118B
hsa-miR-224-5p	PTPRB
hsa-miR-224-5p	MDM2
hsa-miR-224-5p	TIMM23B
hsa-miR-224-5p	CDH13
hsa-miR-224-5p	PRTG
hsa-miR-224-5p	IPO7
hsa-miR-224-5p	CCPG1
hsa-miR-224-5p	SMAP1
hsa-miR-224-5p	CASTOR1
hsa-miR-224-5p	UBE2W
hsa-miR-224-5p	CHD6
hsa-miR-224-5p	KDM5A
hsa-miR-224-5p	SLMAP
hsa-miR-224-5p	CHERP
hsa-miR-224-5p	MREG
hsa-miR-224-5p	LOX
hsa-miR-224-5p	HRH4
hsa-miR-224-5p	NEDD4L
hsa-miR-224-5p	XPO4
hsa-miR-224-5p	HCCS
hsa-miR-224-5p	MYO1B
hsa-miR-224-5p	CCL13
hsa-miR-224-5p	SET
hsa-miR-224-5p	ATP9A
hsa-miR-224-5p	RGS6
hsa-miR-224-5p	TM9SF2
hsa-miR-224-5p	PRXL2A
hsa-miR-224-5p	PIAS1
hsa-miR-224-5p	OCLN
hsa-miR-224-5p	PHF3
hsa-miR-224-5p	FAM168B
hsa-miR-224-5p	AKTIP
hsa-miR-224-5p	SCN2A
hsa-miR-224-5p	NFYB
hsa-miR-224-5p	VSTM4
hsa-miR-224-5p	ANO9
hsa-miR-224-5p	LCOR
hsa-miR-224-5p	WEE1
hsa-miR-224-5p	ANKIB1
hsa-miR-224-5p	PRR5L
hsa-miR-224-5p	DNAAF4
hsa-miR-224-5p	CORO1C
hsa-miR-224-5p	SYNC
hsa-miR-224-5p	CHD1
hsa-miR-224-5p	MLF2
hsa-miR-224-5p	RNF213
hsa-miR-224-5p	AADACL3
hsa-miR-224-5p	GPR55
hsa-miR-224-5p	TMEM260
hsa-miR-224-5p	CCDC6
hsa-miR-224-5p	TMPRSS11F
hsa-miR-224-5p	NEMF
hsa-miR-224-5p	TMEM183A
hsa-miR-22-5p	PSMA1
hsa-miR-22-5p	ZBTB20
hsa-miR-22-5p	OPA1
hsa-miR-22-5p	RAP1GDS1
hsa-miR-22-5p	MBNL1
hsa-miR-22-5p	LYN
hsa-miR-22-5p	TLE4
hsa-miR-22-5p	PTPN3
hsa-miR-22-5p	C1QTNF3
hsa-miR-22-5p	ACLY
hsa-miR-22-5p	GALNTL6
hsa-miR-22-5p	EPHA4
hsa-miR-22-5p	USH2A
hsa-miR-22-5p	SOCS5
hsa-miR-22-5p	ERC1
hsa-miR-22-5p	SRP19
hsa-miR-22-5p	ELK4
hsa-miR-22-5p	C14orf39
hsa-miR-22-5p	DDI2
hsa-miR-22-5p	MAP4K3
hsa-miR-22-5p	ESM1
hsa-miR-22-5p	PTPN1
hsa-miR-22-5p	CAST
hsa-miR-22-5p	ZNF300
hsa-miR-22-5p	MRPL43
hsa-miR-22-5p	TXN2
hsa-miR-22-5p	TENT2
hsa-miR-22-5p	LOC100144595
hsa-miR-22-5p	TSPAN2
hsa-miR-22-5p	RALA
hsa-miR-22-5p	ZNF280D
hsa-miR-22-5p	LRBA
hsa-miR-22-5p	EVI5
hsa-miR-22-5p	TPD52L2
hsa-miR-22-5p	JPT1
hsa-miR-22-5p	RGPD5
hsa-miR-22-5p	SERPINB8
hsa-miR-22-5p	SEMA3A
hsa-miR-22-5p	WDR47
hsa-miR-22-5p	KITLG
hsa-miR-22-5p	SRR
hsa-miR-22-5p	FUBP3
hsa-miR-22-5p	LACC1
hsa-miR-22-5p	DLG2
hsa-miR-22-5p	CNR1
hsa-miR-22-5p	BORCS5
hsa-miR-22-5p	RAB39A
hsa-miR-22-5p	PDE10A
hsa-miR-22-5p	DLG3
hsa-miR-22-5p	KANK2
hsa-miR-22-5p	CCSER1
hsa-miR-22-5p	ATP6V1G3
hsa-miR-22-5p	ERBIN
hsa-miR-22-5p	NAA15
hsa-miR-22-5p	ARHGAP21
hsa-miR-22-5p	ZNF180
hsa-miR-22-5p	SEC24A
hsa-miR-22-5p	NEUROG2
hsa-miR-22-5p	PTPN4
hsa-miR-22-5p	EIF2S1
hsa-miR-22-5p	LARP4
hsa-miR-22-5p	AFTPH
hsa-miR-22-5p	GLS
hsa-miR-22-5p	FNDC3A
hsa-miR-22-5p	KCNQ3
hsa-miR-22-5p	MPRIP
hsa-miR-22-5p	ZNF704
hsa-miR-22-5p	IARS
hsa-miR-22-5p	MB21D2
hsa-miR-22-5p	SAMD8
hsa-miR-22-5p	RBM27
hsa-miR-22-5p	NDUFA12
hsa-miR-22-5p	VGLL4
hsa-miR-22-5p	HNRNPK
hsa-miR-22-5p	LATS2
hsa-miR-22-5p	RBM46
hsa-miR-22-5p	CXXC5
hsa-miR-22-5p	AADAT
hsa-miR-22-5p	RBPJ
hsa-miR-22-5p	NETO1
hsa-miR-22-5p	ZSWIM6
hsa-miR-22-5p	ABCD3
hsa-miR-22-5p	MLLT10
hsa-miR-22-5p	CBX3
hsa-miR-22-5p	MMAA
hsa-miR-22-5p	MINPP1
hsa-miR-22-5p	CENPL
hsa-miR-22-5p	SUCO
hsa-miR-22-5p	RGS1
hsa-miR-22-5p	ALS2
hsa-miR-22-5p	REPS2
hsa-miR-22-5p	BAZ1B
hsa-miR-22-5p	AKAP12
hsa-miR-22-5p	ACSS3
hsa-miR-22-5p	GATA6
hsa-miR-22-5p	AFF2
hsa-miR-22-5p	SRPRA
hsa-miR-22-5p	TENM1
hsa-miR-22-5p	GCC2
hsa-miR-22-5p	CELF4
hsa-miR-22-5p	TXNL4B
hsa-miR-22-5p	PSMD8
hsa-miR-22-5p	ONECUT2
hsa-miR-22-5p	CYP4Z1
hsa-miR-22-5p	TMCC1
hsa-miR-22-5p	PPP1R14C
hsa-miR-22-5p	ELOVL2
hsa-miR-22-5p	SCAI
hsa-miR-22-5p	CHTF8
hsa-miR-22-5p	XIRP2
hsa-miR-22-5p	SMG1
hsa-miR-22-5p	GOT2
hsa-miR-22-5p	GPR34
hsa-miR-22-5p	CDCA2
hsa-miR-22-5p	CC2D2A
hsa-miR-22-5p	FAM45A
hsa-miR-22-5p	KRTAP24-1
hsa-miR-22-5p	PHTF2
hsa-miR-22-5p	NAP1L1
hsa-miR-22-5p	LEPR
hsa-miR-22-5p	NR1D2
hsa-miR-22-5p	FRMPD4
hsa-miR-22-5p	LIMD1
hsa-miR-22-5p	LYPLA1
hsa-miR-22-5p	KIF14
hsa-miR-22-5p	NEDD4L
hsa-miR-22-5p	UXS1
hsa-miR-22-5p	SNX25
hsa-miR-22-5p	SYT4
hsa-miR-22-5p	VLDLR
hsa-miR-22-5p	TBC1D32
hsa-miR-22-5p	ZDHHC15
hsa-miR-22-5p	DIAPH2
hsa-miR-22-5p	PDE1C
hsa-miR-22-5p	ENTPD5
hsa-miR-22-5p	RPGRIP1L
hsa-miR-22-5p	TP53BP2
hsa-miR-22-5p	VPS50
hsa-miR-22-5p	GPBP1
hsa-miR-22-5p	FBXO33
hsa-miR-22-5p	NR4A3
hsa-miR-22-5p	PPP1R3D
hsa-miR-22-5p	RAP1A
hsa-miR-22-5p	SYNRG
hsa-miR-22-5p	FMNL2
hsa-miR-22-5p	TMBIM4
hsa-miR-22-5p	TSTD1
hsa-miR-22-5p	PAPPA2
hsa-miR-22-5p	C17orf75
hsa-miR-22-5p	DBNL
hsa-miR-125b-2-3p	RESF1
hsa-miR-125b-2-3p	NEGR1
hsa-miR-125b-2-3p	PRPF39
hsa-miR-125b-2-3p	DR1
hsa-miR-125b-2-3p	MDH1
hsa-miR-125b-2-3p	PPP2CA
hsa-miR-125b-2-3p	GPR85
hsa-miR-125b-2-3p	POP1
hsa-miR-125b-2-3p	PDZRN4
hsa-miR-125b-2-3p	HMG20A
hsa-miR-125b-2-3p	TRAF3
hsa-miR-125b-2-3p	BAZ1B
hsa-miR-125b-2-3p	ARFIP1
hsa-miR-125b-2-3p	PCNA
hsa-miR-125b-2-3p	SLC10A7
hsa-miR-125b-2-3p	GMFB
hsa-miR-125b-2-3p	EIF3A
hsa-miR-125b-2-3p	PSAP
hsa-miR-125b-2-3p	ACTR3
hsa-miR-125b-2-3p	PRR13
hsa-miR-125b-2-3p	ZMYM5
hsa-miR-125b-2-3p	RAD54L2
hsa-miR-125b-2-3p	RTN4R
hsa-miR-125b-2-3p	FBXW2
hsa-miR-125b-2-3p	MKLN1
hsa-miR-125b-2-3p	LPAR5
hsa-miR-125b-2-3p	FAM135A
hsa-miR-125b-2-3p	TENT5A
hsa-miR-125b-2-3p	TCEAL9
hsa-miR-125b-2-3p	MED13L
hsa-miR-125b-2-3p	MIS18BP1
hsa-miR-125b-2-3p	BCL2L11
hsa-miR-125b-2-3p	TAF11
hsa-miR-125b-2-3p	ELAVL1
hsa-miR-125b-2-3p	HNRNPU
hsa-miR-125b-2-3p	EGLN1
hsa-miR-125b-2-3p	PROK2
hsa-miR-125b-2-3p	CENPC
hsa-miR-125b-2-3p	PDPK1
hsa-miR-125b-2-3p	SEL1L
hsa-miR-125b-2-3p	HPF1
hsa-miR-125b-2-3p	SCML4
hsa-miR-125b-2-3p	GABRA4
hsa-miR-125b-2-3p	BMPR1A
hsa-miR-125b-2-3p	SLC26A5
hsa-miR-125b-2-3p	FRMD6
hsa-miR-125b-2-3p	GRID1
hsa-miR-125b-2-3p	ADCYAP1
hsa-miR-125b-2-3p	DOCK7
hsa-miR-125b-2-3p	NEU3
hsa-miR-125b-2-3p	ECHDC2
hsa-miR-125b-2-3p	EEA1
hsa-miR-125b-2-3p	MIPOL1
hsa-miR-125b-2-3p	ZIC2
hsa-miR-125b-2-3p	YIPF4
hsa-miR-125b-2-3p	HACD3
hsa-miR-125b-2-3p	ATP6V1C2
hsa-miR-125b-2-3p	CCPG1
hsa-miR-125b-2-3p	PEG10
hsa-miR-125b-2-3p	EML4
hsa-miR-125b-2-3p	SUDS3
hsa-miR-125b-2-3p	DAZAP1
hsa-miR-125b-2-3p	KRTAP8-1
hsa-miR-125b-2-3p	AMD1
hsa-miR-125b-2-3p	ARF6
hsa-miR-125b-2-3p	ANKRD27
hsa-miR-125b-2-3p	SIRT1
hsa-miR-125b-2-3p	GAD2
hsa-miR-125b-2-3p	YES1
hsa-miR-125b-2-3p	COX7A2
hsa-miR-125b-2-3p	BLCAP
hsa-miR-125b-2-3p	PRDM16
hsa-miR-125b-2-3p	MFAP1
hsa-miR-125b-2-3p	GPM6A
hsa-miR-125b-2-3p	EFCAB11
hsa-miR-125b-2-3p	TTC3
hsa-miR-125b-2-3p	SNRPF
hsa-miR-125b-2-3p	PRTG
hsa-miR-125b-2-3p	ERBB4
hsa-miR-125b-2-3p	PTPN4
hsa-miR-125b-2-3p	VPS50
hsa-miR-125b-2-3p	CPSF6
hsa-miR-125b-2-3p	MDFIC
hsa-miR-125b-2-3p	ZIC3
hsa-miR-125b-2-3p	REV1
hsa-miR-125b-2-3p	TMCC1
hsa-miR-125b-2-3p	PACSIN1
hsa-miR-125b-2-3p	MKRN3
hsa-miR-125b-2-3p	FAM131B
hsa-miR-125b-2-3p	PTGS2
hsa-miR-125b-2-3p	MXI1
hsa-miR-125b-2-3p	GNB4
hsa-miR-125b-2-3p	TECPR2
hsa-miR-125b-2-3p	UCHL1
hsa-miR-125b-2-3p	PCNX1
hsa-miR-125b-2-3p	RPL9
hsa-miR-125b-2-3p	C11orf87
hsa-miR-125b-2-3p	CMTM6
hsa-miR-125b-2-3p	PLEKHA3
hsa-miR-125b-2-3p	CTNS
hsa-miR-125b-2-3p	ASAH2B
hsa-miR-125b-2-3p	SOX8
hsa-miR-125b-2-3p	EFNA5
hsa-miR-125b-2-3p	FAM169A
hsa-miR-125b-2-3p	SRFBP1
hsa-miR-125b-2-3p	RC3H1
hsa-miR-125b-2-3p	SLC7A11
hsa-miR-125b-2-3p	CTSV
hsa-miR-125b-2-3p	AAK1
hsa-miR-125b-2-3p	GPM6B
hsa-miR-125b-2-3p	ZCCHC4
hsa-miR-125b-2-3p	TMEM196
hsa-miR-125b-2-3p	PAX5
hsa-miR-125b-2-3p	ZNF585B
hsa-miR-125b-2-3p	IMMT
hsa-miR-125b-2-3p	MCHR2
hsa-miR-125b-2-3p	B3GALNT2
hsa-miR-125b-2-3p	E2F6
hsa-miR-125b-2-3p	VAPA
hsa-miR-125b-2-3p	TPD52L1
hsa-miR-125b-2-3p	DUSP11
hsa-miR-125b-2-3p	PRKCE
hsa-miR-125b-2-3p	SPTLC2
hsa-miR-125b-2-3p	BRCC3
hsa-miR-125b-2-3p	GATD1
hsa-miR-125b-2-3p	ZNF345
hsa-miR-125b-2-3p	PLPP5
hsa-miR-125b-2-3p	NSD3
hsa-miR-125b-2-3p	USPL1
hsa-miR-125b-2-3p	CALCR
hsa-miR-125b-2-3p	RBM24
hsa-miR-125b-2-3p	IL12B
hsa-miR-125b-2-3p	MYCBP2
hsa-miR-125b-2-3p	FSCB
hsa-miR-125b-2-3p	CPEB4
hsa-miR-125b-2-3p	PIK3R3
hsa-miR-125b-2-3p	TAF1D
hsa-miR-125b-2-3p	FAM49A
hsa-miR-125b-2-3p	FAM84B
hsa-miR-125b-2-3p	ITGAV
hsa-miR-125b-2-3p	PCMTD1
hsa-miR-219a-1-3p	HECW1
hsa-miR-219a-1-3p	ZNF652
hsa-miR-219a-1-3p	KCNH7
hsa-miR-219a-1-3p	MEMO1
hsa-miR-219a-1-3p	CD83
hsa-miR-219a-1-3p	ATP2B1
hsa-miR-219a-1-3p	JAK2
hsa-miR-219a-1-3p	RAB9B
hsa-miR-219a-1-3p	MTCH2
hsa-miR-219a-1-3p	IBSP
hsa-miR-219a-1-3p	YBEY
hsa-miR-219a-1-3p	PABPC4
hsa-miR-219a-1-3p	ST13
hsa-miR-219a-1-3p	TNRC6B
hsa-miR-219a-1-3p	SEC24B
hsa-miR-219a-1-3p	KPNA3
hsa-miR-219a-1-3p	SLC17A6
hsa-miR-219a-1-3p	C12orf77
hsa-miR-219a-1-3p	GBP4
hsa-miR-219a-1-3p	GPR171
hsa-miR-219a-1-3p	CTNNA3
hsa-miR-219a-1-3p	SLC10A7
hsa-miR-219a-1-3p	TTC39C
hsa-miR-219a-1-3p	NR4A3
hsa-miR-219a-1-3p	REG1A
hsa-miR-219a-1-3p	CDRT1
hsa-miR-219a-1-3p	USP53
hsa-miR-219a-1-3p	ANXA8
hsa-miR-219a-1-3p	ANXA8L1
hsa-miR-219a-1-3p	MBNL1
hsa-miR-219a-1-3p	ELOVL6
hsa-miR-219a-1-3p	SLITRK3
hsa-miR-219a-1-3p	ERI1
hsa-miR-219a-1-3p	ZNF117
hsa-miR-219a-1-3p	KERA
hsa-miR-219a-1-3p	FASLG
hsa-miR-219a-1-3p	CNTN3
hsa-miR-219a-1-3p	ACAT2
hsa-miR-219a-1-3p	MDGA2
hsa-miR-219a-1-3p	LAMA1
hsa-miR-219a-1-3p	MAK16
hsa-miR-219a-1-3p	TRHDE
hsa-miR-219a-1-3p	DYNAP
hsa-miR-219a-1-3p	PAQR3
hsa-miR-219a-1-3p	STXBP4
hsa-miR-219a-1-3p	EPHA5
hsa-miR-219a-1-3p	YY1AP1
hsa-miR-219a-1-3p	SNX12
hsa-miR-219a-1-3p	PIM1
hsa-miR-219a-1-3p	BIRC3
hsa-miR-219a-1-3p	ARF1
hsa-miR-219a-1-3p	GLG1
hsa-miR-219a-1-3p	GPC6
hsa-miR-219a-1-3p	TFEC
hsa-miR-219a-1-3p	DENND1B
hsa-miR-219a-1-3p	SNX31
hsa-miR-219a-1-3p	PDZD2
hsa-miR-219a-1-3p	KCNN3
hsa-miR-219a-1-3p	ARRB1
hsa-miR-219a-1-3p	MINAR1
hsa-miR-219a-1-3p	ZNF197
hsa-miR-219a-1-3p	ASPH
hsa-miR-219a-1-3p	ERAP1
hsa-miR-219a-1-3p	FEM1C
hsa-miR-219a-1-3p	ADGRG2
hsa-miR-219a-1-3p	NCOA5
hsa-miR-145-5p	FSCN1
hsa-miR-145-5p	ABHD17C
hsa-miR-145-5p	FLI1
hsa-miR-145-5p	MRTFB
hsa-miR-145-5p	DAB2
hsa-miR-145-5p	SRGAP1
hsa-miR-145-5p	SRGAP2
hsa-miR-145-5p	CLCN3
hsa-miR-145-5p	MBTD1
hsa-miR-145-5p	FAM135A
hsa-miR-145-5p	ABCE1
hsa-miR-145-5p	KCNA4
hsa-miR-145-5p	ADD3
hsa-miR-145-5p	TRIM2
hsa-miR-145-5p	PPP3CA
hsa-miR-145-5p	NAA40
hsa-miR-145-5p	ITGB8
hsa-miR-145-5p	MYO6
hsa-miR-145-5p	DLGAP1
hsa-miR-145-5p	MPZL2
hsa-miR-145-5p	MYO5A
hsa-miR-145-5p	ELK4
hsa-miR-145-5p	AP1G1
hsa-miR-145-5p	CAMSAP2
hsa-miR-145-5p	NUAK1
hsa-miR-145-5p	SMAD3
hsa-miR-145-5p	SPSB4
hsa-miR-145-5p	MDFIC
hsa-miR-145-5p	SEMA3A
hsa-miR-145-5p	PPP4R2
hsa-miR-145-5p	IVNS1ABP
hsa-miR-145-5p	SLC38A11
hsa-miR-145-5p	SSH2
hsa-miR-145-5p	MYRF
hsa-miR-145-5p	BACH2
hsa-miR-145-5p	ADAM19
hsa-miR-145-5p	CBFB
hsa-miR-145-5p	PLCE1
hsa-miR-145-5p	ERBB4
hsa-miR-145-5p	CACHD1
hsa-miR-145-5p	HIC2
hsa-miR-145-5p	ABCA1
hsa-miR-145-5p	CHAC2
hsa-miR-145-5p	AP2B1
hsa-miR-145-5p	DNAL1
hsa-miR-145-5p	EBF3
hsa-miR-145-5p	TPR
hsa-miR-145-5p	ZBTB33
hsa-miR-145-5p	YTHDF2
hsa-miR-145-5p	UBA6
hsa-miR-145-5p	DOCK9
hsa-miR-145-5p	RC3H1
hsa-miR-145-5p	NUFIP2
hsa-miR-145-5p	TMEM9B
hsa-miR-145-5p	RREB1
hsa-miR-145-5p	ZFHX4
hsa-miR-145-5p	LOX
hsa-miR-145-5p	REV3L
hsa-miR-145-5p	ZNF543
hsa-miR-145-5p	COMMD9
hsa-miR-145-5p	TDRD6
hsa-miR-145-5p	SOX9
hsa-miR-145-5p	GMFB
hsa-miR-145-5p	SEMA6A
hsa-miR-145-5p	GLIS1
hsa-miR-145-5p	CACNA1D
hsa-miR-145-5p	DDC
hsa-miR-145-5p	BICC1
hsa-miR-145-5p	MED13
hsa-miR-145-5p	RNF170
hsa-miR-145-5p	SMAD5
hsa-miR-145-5p	TRIO
hsa-miR-145-5p	ELMO1
hsa-miR-145-5p	LAMP2
hsa-miR-145-5p	IPMK
hsa-miR-145-5p	RIN2
hsa-miR-145-5p	ABHD17B
hsa-miR-145-5p	PRDM1
hsa-miR-145-5p	TENT2
hsa-miR-145-5p	LDLRAD3
hsa-miR-145-5p	MTF1
hsa-miR-145-5p	TMEM178A
hsa-miR-145-5p	CASZ1
hsa-miR-145-5p	ADAMTS5
hsa-miR-145-5p	SERINC5
hsa-miR-145-5p	ADPGK
hsa-miR-145-5p	KLF5
hsa-miR-145-5p	ANKRD28
hsa-miR-145-5p	NDFIP2
hsa-miR-145-5p	NAV3
hsa-miR-145-5p	MPP5
hsa-miR-145-5p	ASAP2
hsa-miR-145-5p	TPM3
hsa-miR-145-5p	GABARAPL1
hsa-miR-145-5p	CCDC148
hsa-miR-145-5p	ERG
hsa-miR-145-5p	SLC30A9
hsa-miR-145-5p	ERLIN1
hsa-miR-145-5p	HNRNPH2
hsa-miR-145-5p	SNX8
hsa-miR-145-5p	CAMK1D
hsa-miR-145-5p	DENND5B
hsa-miR-145-5p	BCR
hsa-miR-145-5p	ZFYVE9
hsa-miR-145-5p	RIMS1
hsa-miR-145-5p	ZBTB10
hsa-miR-145-5p	ANGPT2
hsa-miR-145-5p	RASA1
hsa-miR-145-5p	NAA30
hsa-miR-145-5p	UNC119B
hsa-miR-145-5p	PLA2R1
hsa-miR-145-5p	EBF1
hsa-miR-145-5p	NECTIN3
hsa-miR-145-5p	NRAS
hsa-miR-145-5p	ABR
hsa-miR-145-5p	PCBP4
hsa-miR-145-5p	ARHGAP6
hsa-miR-145-5p	RTKN
hsa-miR-145-5p	KCNK1
hsa-miR-145-5p	ARF6
hsa-miR-145-5p	PRKD3
hsa-miR-145-5p	CORO2B
hsa-miR-145-5p	PLCL2
hsa-miR-145-5p	ADI1
hsa-miR-145-5p	IKZF2
hsa-miR-145-5p	ATXN2
hsa-miR-145-5p	NAA15
hsa-miR-145-5p	RAB11FIP4
hsa-miR-145-5p	UXS1
hsa-miR-145-5p	EPS15
hsa-miR-145-5p	HTR2A
hsa-miR-145-5p	BNIP3
hsa-miR-145-5p	PRDM2
hsa-miR-145-5p	SLC7A8
hsa-miR-145-5p	TENT4B
hsa-miR-145-5p	USP46
hsa-miR-145-5p	HEY1
hsa-miR-145-5p	UBR7
hsa-miR-145-5p	RPL36A-HNRNPH2
hsa-miR-145-5p	EPB41L5
hsa-miR-145-5p	RGS7
hsa-miR-145-5p	GLIS3
hsa-miR-145-5p	STAM
hsa-miR-145-5p	MAP4K4
hsa-miR-145-5p	AGFG1
hsa-miR-145-5p	RASA2
hsa-miR-145-5p	LRRC8B
hsa-miR-145-5p	EPHA4
hsa-miR-145-5p	FAM45A
hsa-miR-145-5p	ABRACL
hsa-miR-145-5p	YES1
hsa-miR-145-5p	RAB14
hsa-miR-145-5p	SENP2
hsa-miR-145-5p	NR4A2
hsa-miR-145-5p	DACH1
hsa-miR-145-5p	ACTG1
hsa-miR-145-5p	USP31
hsa-miR-145-5p	HECW2
hsa-miR-145-5p	LRAT
hsa-miR-145-5p	QKI
hsa-miR-145-5p	DLC1
hsa-miR-145-5p	EIF4EBP2
hsa-miR-145-5p	MAGI2
hsa-miR-145-5p	POTEM
hsa-miR-145-5p	TPM4
hsa-miR-145-5p	OTOR
hsa-miR-145-5p	NTN4
hsa-miR-145-5p	TBC1D15
hsa-miR-145-5p	MYSM1
hsa-miR-145-5p	TGFB2
hsa-miR-145-5p	ARHGAP21
hsa-miR-145-5p	YTHDC1
hsa-miR-145-5p	CREB5
hsa-miR-145-5p	NSUN4
hsa-miR-145-5p	HECTD1
hsa-miR-145-5p	OSBPL1A
hsa-miR-145-5p	SNTB2
hsa-miR-145-5p	UBE2W
hsa-miR-145-5p	ST6GALNAC3
hsa-miR-145-5p	KIF21A
hsa-miR-145-5p	PSD3
hsa-miR-145-5p	TTC26
hsa-miR-145-5p	TMEM139
hsa-miR-145-5p	C2CD5
hsa-miR-145-5p	GRB10
hsa-miR-145-5p	PDCD4
hsa-miR-145-5p	SNX27
hsa-miR-145-5p	SPATS2
hsa-miR-145-5p	FOXO1
hsa-miR-145-5p	CAMK2D
hsa-miR-145-5p	PXN
hsa-miR-145-5p	PCSK5
hsa-miR-145-5p	NEDD9
hsa-miR-145-5p	ATP8A1
hsa-miR-145-5p	PMP22
hsa-miR-145-5p	ZBTB20
hsa-miR-145-5p	UBN2
hsa-miR-145-5p	PTPN12
hsa-miR-145-5p	KLHL18
hsa-miR-145-5p	MYCN
hsa-miR-145-5p	QSER1
hsa-miR-145-5p	RAD51B
hsa-miR-145-5p	AKAP9
hsa-miR-145-5p	TGFBR2
hsa-miR-145-5p	G3BP1
hsa-miR-145-5p	FLRT3
hsa-miR-145-5p	HS6ST1
hsa-miR-145-5p	COMMD5
hsa-miR-145-5p	TNFRSF11B
hsa-miR-145-5p	MEST
hsa-miR-145-5p	MOSMO
hsa-miR-145-5p	OGT
hsa-miR-145-5p	PURA
hsa-miR-145-5p	GFRA1
hsa-miR-145-5p	EXOC8
hsa-miR-145-5p	SAP30L
hsa-miR-145-5p	VWA5A
hsa-miR-145-5p	CARMIL1
hsa-miR-145-5p	COL6A5
hsa-miR-145-5p	CTNND1
hsa-miR-145-5p	NET1
hsa-miR-145-5p	ARL6IP5
hsa-miR-145-5p	SLC25A36
hsa-miR-145-5p	CLCN2
hsa-miR-145-5p	CCDC25
hsa-miR-145-5p	PSAT1
hsa-miR-145-5p	XRN1
hsa-miR-145-5p	CRKL
hsa-miR-145-5p	TAGLN2
hsa-miR-145-5p	NAP1L1
hsa-miR-145-5p	TMOD2
hsa-miR-145-5p	ATP1A2
hsa-miR-145-5p	UMODL1
hsa-miR-145-5p	INO80
hsa-miR-145-5p	ETNK1
hsa-miR-145-5p	ZNF521
hsa-miR-145-5p	DYRK1A
hsa-miR-145-5p	RPS6KB1
hsa-miR-145-5p	CSRNP2
hsa-miR-145-5p	SOX11
hsa-miR-145-5p	NDUFA4
hsa-miR-145-5p	KCNK9
hsa-miR-145-5p	PLXNA2
hsa-miR-145-5p	COL11A1
hsa-miR-145-5p	RASSF2
hsa-miR-145-5p	TMEM184A
hsa-miR-145-5p	TRPC6
hsa-miR-145-5p	ZNF626
hsa-miR-145-5p	ZMYM5
hsa-miR-145-5p	SET
hsa-miR-145-5p	KATNBL1
hsa-miR-145-5p	USP37
hsa-miR-145-5p	ADAM17
hsa-miR-145-5p	CITED2
hsa-miR-145-5p	JPH1
hsa-miR-145-5p	DUSP6
hsa-miR-145-5p	CSMD3
hsa-miR-145-5p	HELB
hsa-miR-145-5p	CNTN4
hsa-miR-145-5p	APLF
hsa-miR-145-5p	GALNT1
hsa-miR-145-5p	RCBTB1
hsa-miR-145-5p	MKX
hsa-miR-145-5p	NEGR1
hsa-miR-145-5p	VASN
hsa-miR-145-5p	CACNB2
hsa-miR-145-5p	BTG1
hsa-miR-145-5p	ZBTB6
hsa-miR-145-5p	TMEM167A
hsa-miR-145-5p	TAT
hsa-miR-145-5p	ALS2
hsa-miR-145-5p	FLNB
hsa-miR-145-5p	AKAP12
hsa-miR-145-5p	DAW1
hsa-miR-145-5p	PHACTR2
hsa-miR-145-5p	GABARAPL2
hsa-miR-145-5p	CPNE8
hsa-miR-145-5p	PAN2
hsa-miR-145-5p	CHP1
hsa-miR-145-5p	ACTB
hsa-miR-145-5p	H2AFX
hsa-miR-145-5p	TFEC
hsa-miR-145-5p	RANBP2
hsa-miR-145-5p	HTATSF1
hsa-miR-145-5p	UHRF1BP1
hsa-miR-145-5p	ITPR2
hsa-miR-145-5p	VPS26A
hsa-miR-145-5p	USP32
hsa-miR-145-5p	CAMKK1
hsa-miR-145-5p	RNF186
hsa-miR-145-5p	ADCYAP1
hsa-miR-145-5p	EAPP
hsa-miR-145-5p	KLHL11
hsa-miR-145-5p	KIF3A
hsa-miR-145-5p	TULP4
hsa-miR-145-5p	GJA3
hsa-miR-145-5p	RBM20
hsa-miR-145-5p	PTGFR
hsa-miR-145-5p	SLC5A6
hsa-miR-145-5p	DLX6
hsa-miR-145-5p	DDX21
hsa-miR-145-5p	FKBP3
hsa-miR-145-5p	PAK1
hsa-miR-145-5p	ARL5B
hsa-miR-145-5p	ZRANB3
hsa-miR-145-5p	RNF207
hsa-miR-145-5p	DTYMK
hsa-miR-145-5p	FAM174B
hsa-miR-145-5p	NINL
hsa-miR-145-5p	CCN1
hsa-miR-145-5p	KDM7A
hsa-miR-141-5p	MCTP1
hsa-miR-141-5p	EGFR
hsa-miR-141-5p	FAM135A
hsa-miR-141-5p	DLC1
hsa-miR-141-5p	NUP50
hsa-miR-141-5p	ILDR2
hsa-miR-141-5p	RAB32
hsa-miR-141-5p	NPY5R
hsa-miR-141-5p	MAP3K1
hsa-miR-141-5p	MAP3K7CL
hsa-miR-141-5p	ANKRD7
hsa-miR-141-5p	SNTG1
hsa-miR-141-5p	SOAT1
hsa-miR-141-5p	SGK1
hsa-miR-141-5p	GTF2B
hsa-miR-141-5p	TRIB2
hsa-miR-141-5p	ST7L
hsa-miR-141-5p	TENT4B
hsa-miR-141-5p	GLYATL1
hsa-miR-141-5p	CRYZL1
hsa-miR-141-5p	MATN2
hsa-miR-141-5p	CAMK1
hsa-miR-141-5p	FBXO33
hsa-miR-141-5p	WNT5A
hsa-miR-141-5p	ANKRD44
hsa-miR-141-5p	ZNF334
hsa-miR-141-5p	PLA2R1
hsa-miR-141-5p	DARS2
hsa-miR-141-5p	DNAJC21
hsa-miR-141-5p	TLNRD1
hsa-miR-141-5p	CA8
hsa-miR-141-5p	CDR1
hsa-miR-141-5p	CDKN1B
hsa-miR-141-5p	DDX19B
hsa-miR-141-5p	CDH19
hsa-miR-141-5p	ZFYVE9
hsa-miR-141-5p	EFHD2
hsa-miR-141-5p	INO80D
hsa-miR-141-5p	NAPG
hsa-miR-141-5p	CDO1
hsa-miR-141-5p	ROPN1
hsa-miR-141-5p	C16orf72
hsa-miR-141-5p	ATP6V1G3
hsa-miR-141-5p	COG2
hsa-miR-141-5p	SCLY
hsa-miR-141-5p	TBC1D12
hsa-miR-141-5p	COL21A1
hsa-miR-141-5p	NETO1
hsa-miR-141-5p	RREB1
hsa-miR-141-5p	MAP3K20
hsa-miR-141-5p	NTNG1
hsa-miR-141-5p	MCEMP1
hsa-miR-141-5p	GRPEL1
hsa-miR-141-5p	SLC33A1
hsa-miR-141-5p	RSPH4A
hsa-miR-141-5p	KIAA1671
hsa-miR-141-5p	TCAF1
hsa-miR-141-5p	SPINK14
hsa-miR-141-5p	KDM7A
hsa-miR-141-5p	KCTD6
hsa-miR-141-5p	FBXL16
hsa-miR-141-5p	CD46
hsa-miR-141-5p	CBLL1
hsa-miR-141-5p	FXN
hsa-miR-141-5p	CEP44
hsa-miR-141-5p	SUPT16H
hsa-miR-141-5p	TPH2
hsa-miR-141-5p	LMLN
hsa-miR-141-5p	MAN2A1
hsa-miR-141-5p	PHRF1
hsa-miR-141-5p	GRIA4
hsa-miR-141-5p	TXNDC5
hsa-miR-141-5p	ONECUT2
hsa-miR-141-5p	RRP15
hsa-miR-141-5p	HSP90AA1
hsa-miR-141-5p	UVRAG
hsa-miR-141-5p	QKI
hsa-miR-141-5p	SEL1L
hsa-miR-141-5p	SLC30A9
hsa-miR-141-5p	SPTSSA
hsa-miR-141-5p	ERBIN
hsa-miR-141-5p	GCFC2
hsa-miR-141-5p	SMIM17
hsa-miR-141-5p	BEND2
hsa-miR-141-5p	CCDC85A
hsa-miR-141-5p	NEK11
hsa-miR-141-5p	FRAS1
hsa-miR-141-5p	TM9SF3
hsa-miR-141-5p	RANBP6
hsa-miR-141-5p	PRKACB
hsa-miR-141-5p	ITGA9
hsa-miR-141-5p	METTL9
hsa-miR-141-5p	TBX18
hsa-miR-141-5p	MORC1
hsa-miR-141-5p	ZNF695
hsa-miR-141-5p	SLC4A8
hsa-miR-141-5p	PTCHD4
hsa-miR-141-5p	ZNF407
hsa-miR-141-5p	UBE2W
hsa-miR-141-5p	IPMK
hsa-miR-141-5p	CLCN5
hsa-miR-197-3p	ZIC3
hsa-miR-197-3p	PTPN9
hsa-miR-197-3p	TTPAL
hsa-miR-197-3p	ZNF189
hsa-miR-197-3p	IL1RAP
hsa-miR-197-3p	TAL1
hsa-miR-197-3p	CDK8
hsa-miR-197-3p	SHCBP1
hsa-miR-197-3p	SS18
hsa-miR-197-3p	SERTAD4
hsa-miR-197-3p	TRIT1
hsa-miR-197-3p	STAG2
hsa-miR-197-3p	TMEM265
hsa-miR-197-3p	ETF1
hsa-miR-197-3p	TXLNG
hsa-miR-197-3p	DOCK9
hsa-miR-197-3p	HEATR5B
hsa-miR-197-3p	ATP6V1A
hsa-miR-197-3p	INA
hsa-miR-197-3p	CTNND1
hsa-miR-197-3p	FBXO42
hsa-miR-197-3p	MEF2A
hsa-miR-197-3p	IFNA17
hsa-miR-197-3p	NRF1
hsa-miR-197-3p	IGFBP3
hsa-miR-197-3p	IFNA4
hsa-miR-197-3p	ZNF181
hsa-miR-197-3p	RFC1
hsa-miR-197-3p	ZNF34
hsa-miR-197-3p	EED
hsa-miR-197-3p	CECR2
hsa-miR-197-3p	PITPNB
hsa-miR-197-3p	CLNS1A
hsa-miR-197-3p	UGCG
hsa-miR-197-3p	CCDC85C
hsa-miR-197-3p	TRIM25
hsa-miR-197-3p	EYA1
hsa-miR-197-3p	UBR3
hsa-miR-197-3p	MAPK8
hsa-miR-197-3p	MEIOB
hsa-miR-197-3p	CTNNA1
hsa-miR-197-3p	RCAN2
hsa-miR-197-3p	ARMC1
hsa-miR-197-3p	TXNDC12
hsa-miR-197-3p	GOSR2
hsa-miR-197-3p	ZZZ3
hsa-miR-197-3p	P4HA1
hsa-miR-197-3p	RCOR1
hsa-miR-197-3p	ANXA7
hsa-miR-197-3p	MEAF6
hsa-miR-197-3p	SLC44A1
hsa-miR-197-3p	SYNGAP1
hsa-miR-197-3p	TMEM19
hsa-miR-197-3p	ADAT2
hsa-miR-197-3p	CD53
hsa-miR-197-3p	DDX52
hsa-miR-197-3p	PHACTR2
hsa-miR-197-3p	ADO
hsa-miR-197-3p	SST
hsa-miR-197-3p	JAK2
hsa-miR-197-3p	SLC30A9
hsa-miR-197-3p	HCAR1
hsa-miR-197-3p	CSF1
hsa-miR-197-3p	CILP
hsa-miR-197-3p	ZNF614
hsa-miR-197-3p	CD99
hsa-miR-197-3p	FGF12
hsa-miR-197-3p	NAP1L4
hsa-miR-197-3p	PIANP
hsa-miR-197-3p	ZNF264
hsa-miR-197-3p	SVOP
hsa-miR-197-3p	FMN1
hsa-miR-197-3p	CBL
hsa-miR-197-3p	CD109
hsa-miR-197-3p	SLC47A2
hsa-miR-197-3p	MTX3
hsa-miR-197-3p	FZD3
hsa-miR-197-3p	PPFIBP1
hsa-miR-197-3p	BEND3
hsa-miR-197-3p	SMAP1
hsa-miR-197-3p	NYAP2
hsa-miR-197-3p	ZNF720
hsa-miR-197-3p	TMEM87A
hsa-miR-197-3p	RPL36A-HNRNPH2
hsa-miR-197-3p	MUC4
hsa-miR-197-3p	C5orf24
hsa-miR-197-3p	EAF1
hsa-miR-197-3p	FAM227A
hsa-miR-197-3p	PLEKHA5
hsa-miR-197-3p	PPM1E
hsa-miR-197-3p	C11orf71
hsa-miR-197-3p	RELCH
hsa-miR-197-3p	FOXP2
hsa-miR-197-3p	ARHGEF12
hsa-miR-197-3p	ACTR8
hsa-miR-197-3p	KPNA6
hsa-miR-197-3p	MINAR1
hsa-miR-197-3p	PRKCB
hsa-miR-197-3p	CHST11
hsa-miR-197-3p	ARL6IP1
hsa-miR-197-3p	MRPS21
hsa-miR-197-3p	ZNF345
hsa-miR-197-3p	AKAP5
hsa-miR-197-3p	LYSMD3
hsa-miR-197-3p	CBR1
hsa-miR-197-3p	PSME4
hsa-miR-140-5p	EPB41L2
hsa-miR-140-5p	ZNF800
hsa-miR-140-5p	BMP2
hsa-miR-140-5p	KLF9
hsa-miR-140-5p	MMD
hsa-miR-140-5p	CAPN1
hsa-miR-140-5p	PRDM1
hsa-miR-140-5p	NDUFA12
hsa-miR-140-5p	SBNO1
hsa-miR-140-5p	TMEM177
hsa-miR-140-5p	RNF19A
hsa-miR-140-5p	ANKRD42
hsa-miR-140-5p	DLST
hsa-miR-140-5p	EGR2
hsa-miR-140-5p	TSSK2
hsa-miR-140-5p	FBN1
hsa-miR-140-5p	GALNT16
hsa-miR-140-5p	ROR1
hsa-miR-140-5p	ABHD5
hsa-miR-140-5p	HDAC7
hsa-miR-140-5p	KATNBL1
hsa-miR-140-5p	WDFY3
hsa-miR-140-5p	LHFPL2
hsa-miR-140-5p	YOD1
hsa-miR-140-5p	TSC22D2
hsa-miR-140-5p	BACH1
hsa-miR-140-5p	KAT2B
hsa-miR-140-5p	NFE2L2
hsa-miR-140-5p	WASF1
hsa-miR-140-5p	STRADB
hsa-miR-140-5p	DOK4
hsa-miR-140-5p	ADAMTS5
hsa-miR-140-5p	IPO7
hsa-miR-140-5p	NUCKS1
hsa-miR-140-5p	ANKFY1
hsa-miR-140-5p	NPR3
hsa-miR-140-5p	UBR5
hsa-miR-140-5p	VCPIP1
hsa-miR-140-5p	TMEM260
hsa-miR-140-5p	ERC2
hsa-miR-140-5p	JAG1
hsa-miR-140-5p	MED13
hsa-miR-140-5p	LRP4
hsa-miR-140-5p	MROH9
hsa-miR-140-5p	TSPAN12
hsa-miR-140-5p	VEZF1
hsa-miR-140-5p	DLGAP1
hsa-miR-140-5p	FAM102A
hsa-miR-140-5p	RNF32
hsa-miR-140-5p	FBXO45
hsa-miR-140-5p	MED4
hsa-miR-140-5p	TANC2
hsa-miR-140-5p	TBC1D12
hsa-miR-140-5p	WNK2
hsa-miR-140-5p	MOB1A
hsa-miR-140-5p	CEP350
hsa-miR-140-5p	ANO6
hsa-miR-140-5p	IGFBP5
hsa-miR-140-5p	RFX7
hsa-miR-140-5p	NLK
hsa-miR-140-5p	MTSS1
hsa-miR-140-5p	SNX2
hsa-miR-140-5p	BEND4
hsa-miR-140-5p	GPR161
hsa-miR-140-5p	C11orf52
hsa-miR-140-5p	FGF9
hsa-miR-140-5p	SRCAP
hsa-miR-140-5p	HDGFL3
hsa-miR-140-5p	DDHD2
hsa-miR-140-5p	SLC38A2
hsa-miR-140-5p	DPP10
hsa-miR-140-5p	BICC1
hsa-miR-140-5p	RPUSD2
hsa-miR-140-5p	NPL
hsa-miR-140-5p	PPTC7
hsa-miR-140-5p	FAM214A
hsa-miR-140-5p	PRLR
hsa-miR-140-5p	C1R
hsa-miR-140-5p	MFSD14A
hsa-miR-140-5p	ELAVL2
hsa-miR-140-5p	ARHGAP19
hsa-miR-140-5p	VEGFA
hsa-miR-140-5p	RNF170
hsa-miR-140-5p	KBTBD2
hsa-miR-140-5p	TGFBR1
hsa-miR-140-5p	MTMR4
hsa-miR-140-5p	KLF6
hsa-miR-140-5p	AKAP11
hsa-miR-140-5p	SLC2A1
hsa-miR-140-5p	HRCT1
hsa-miR-140-5p	STRN3
hsa-miR-203a-5p	TSC22D2
hsa-miR-203a-5p	JAG1
hsa-miR-203a-5p	ZNRF3
hsa-miR-203a-5p	SH3BGRL
hsa-miR-203a-5p	ABHD12B
hsa-miR-203a-5p	WIPF1
hsa-miR-203a-5p	CSGALNACT2
hsa-miR-203a-5p	CCER1
hsa-miR-203a-5p	CDKL2
hsa-miR-203a-5p	MAP4K3
hsa-miR-203a-5p	PTPN14
hsa-miR-203a-5p	ERBIN
hsa-miR-203a-5p	PPFIA2
hsa-miR-203a-5p	ELOVL5
hsa-miR-203a-5p	LASP1
hsa-miR-203a-5p	PFKFB3
hsa-miR-203a-5p	EPHA3
hsa-miR-203a-5p	KLF11
hsa-miR-203a-5p	ZC3H6
hsa-miR-203a-5p	CATSPERE
hsa-miR-203a-5p	FAM102A
hsa-miR-203a-5p	ZBTB4
hsa-miR-203a-5p	GRASP
hsa-miR-203a-5p	NBPF1
hsa-miR-203a-5p	VIT
hsa-miR-203a-5p	RTL6
hsa-miR-203a-5p	DIP2B
hsa-miR-203a-5p	CCL2
hsa-miR-203a-5p	BTG2
hsa-miR-203a-5p	ARMC1
hsa-miR-203a-5p	COLQ
hsa-miR-203a-5p	MICAL3
hsa-miR-203a-5p	ABHD3
hsa-miR-203a-5p	DTNA
hsa-miR-203a-5p	APAF1
hsa-miR-203a-5p	PHLDA1
hsa-miR-203a-5p	IGF1R
hsa-miR-203a-5p	MEX3C
hsa-miR-203a-5p	CCDC113
hsa-miR-203a-5p	KBTBD2
hsa-miR-203a-5p	CREBRF
hsa-miR-203a-5p	PPTC7
hsa-miR-203a-5p	EPC1
hsa-miR-203a-5p	CDKL1
hsa-miR-203a-5p	ABCC4
hsa-miR-203a-5p	TUBD1
hsa-miR-203a-5p	TBP
hsa-miR-203a-5p	SINHCAF
hsa-miR-203a-5p	CCNG1
hsa-miR-203a-5p	UBE2D3
hsa-miR-203a-5p	FRAS1
hsa-miR-203a-5p	CEMIP
hsa-miR-203a-5p	RNF11
hsa-miR-203a-5p	ANKRD44
hsa-miR-203a-5p	CDH6
hsa-miR-203a-5p	CNOT6L
hsa-miR-203a-5p	AARS
hsa-miR-203a-5p	ZNF800
hsa-miR-203a-5p	C1QTNF6
hsa-miR-203a-5p	NT5E
hsa-miR-203a-5p	KRIT1
hsa-miR-105-5p	RAB2A
hsa-miR-105-5p	TEX2
hsa-miR-105-5p	FLRT2
hsa-miR-105-5p	ARHGEF7
hsa-miR-105-5p	LDLRAD3
hsa-miR-105-5p	SEL1L
hsa-miR-105-5p	F13A1
hsa-miR-105-5p	TJP1
hsa-miR-105-5p	TM9SF2
hsa-miR-105-5p	SLITRK5
hsa-miR-105-5p	AP1S3
hsa-miR-105-5p	SHISA9
hsa-miR-105-5p	CHRNA9
hsa-miR-105-5p	POU4F1
hsa-miR-105-5p	ACER3
hsa-miR-105-5p	TULP4
hsa-miR-105-5p	STARD13
hsa-miR-105-5p	C17orf58
hsa-miR-105-5p	HNRNPK
hsa-miR-105-5p	SLC5A1
hsa-miR-105-5p	PRKAB2
hsa-miR-105-5p	PPP1CB
hsa-miR-105-5p	SUZ12
hsa-miR-105-5p	MAGI1
hsa-miR-105-5p	STT3B
hsa-miR-105-5p	ZEB1
hsa-miR-105-5p	PDE4D
hsa-miR-105-5p	GOLT1B
hsa-miR-105-5p	TRAM1
hsa-miR-105-5p	SSBP2
hsa-miR-105-5p	SSH2
hsa-miR-105-5p	CARMIL1
hsa-miR-105-5p	REST
hsa-miR-105-5p	AMDHD1
hsa-miR-105-5p	ODC1
hsa-miR-105-5p	KHDC4
hsa-miR-105-5p	AGO1
hsa-miR-105-5p	SMNDC1
hsa-miR-105-5p	ABCA9
hsa-miR-105-5p	RNF170
hsa-miR-105-5p	USP37
hsa-miR-105-5p	DMRTA1
hsa-miR-105-5p	ENDOU
hsa-miR-105-5p	USP15
hsa-miR-105-5p	SCAPER
hsa-miR-105-5p	CITED2
hsa-miR-105-5p	PPP3R1
hsa-miR-105-5p	OGG1
hsa-miR-105-5p	MRAP2
hsa-miR-105-5p	CD24
hsa-miR-105-5p	UBE2K
hsa-miR-105-5p	ULK2
hsa-miR-105-5p	WAC
hsa-miR-105-5p	RAPGEF2
hsa-miR-105-5p	ROR1
hsa-miR-105-5p	DET1
hsa-miR-105-5p	LPIN1
hsa-miR-105-5p	NKAIN2
hsa-miR-105-5p	CLDN10
hsa-miR-105-5p	RPP14
hsa-miR-105-5p	ITGB6
hsa-miR-105-5p	SLF2
hsa-miR-105-5p	RHOBTB1
hsa-miR-105-5p	SLC4A1AP
hsa-miR-105-5p	CYP51A1
hsa-miR-105-5p	ITGA6
hsa-miR-105-5p	PHEX
hsa-miR-105-5p	KIAA0408
hsa-miR-105-5p	MORF4L2
hsa-miR-105-5p	ATP8A1
hsa-miR-105-5p	FASLG
hsa-miR-105-5p	KCNJ13
hsa-miR-105-5p	POMP
hsa-miR-105-5p	MAP3K8
hsa-miR-105-5p	ZNF532
hsa-miR-105-5p	STXBP5
hsa-miR-105-5p	LIMCH1
hsa-miR-105-5p	GRAMD2B
hsa-miR-105-5p	C2orf68
hsa-miR-105-5p	GPCPD1
hsa-miR-105-5p	CBL
hsa-miR-105-5p	COPS8
hsa-miR-105-5p	RCBTB1
hsa-miR-105-5p	MSI2
hsa-miR-105-5p	BICRAL
hsa-miR-105-5p	TTC3
hsa-miR-105-5p	PBX1
hsa-miR-105-5p	BMP2K
hsa-miR-105-5p	CD274
hsa-miR-105-5p	NEK1
hsa-miR-105-5p	PARP14
hsa-miR-105-5p	TES
hsa-miR-105-5p	L3MBTL3
hsa-miR-105-5p	TMEM97
hsa-miR-105-5p	KBTBD8
hsa-miR-105-5p	ZNHIT6
hsa-miR-105-5p	TMEM265
hsa-miR-105-5p	TAF2
hsa-miR-105-5p	YTHDF3
hsa-miR-105-5p	ATAD2B
hsa-miR-105-5p	KIF5B
hsa-miR-105-5p	GDNF
hsa-miR-105-5p	DUSP16
hsa-miR-105-5p	ACSL3
hsa-miR-105-5p	CD40LG
hsa-miR-105-5p	SELL
hsa-miR-105-5p	TEAD1
hsa-miR-105-5p	DNAJB14
hsa-miR-105-5p	GNG12
hsa-miR-105-5p	EPHA5
hsa-miR-105-5p	RNF38
hsa-miR-105-5p	CAB39
hsa-miR-105-5p	HMMR
hsa-miR-105-5p	MDM4
hsa-miR-105-5p	CDK12
hsa-miR-105-5p	LEPR
hsa-miR-105-5p	ZNF33B
hsa-miR-105-5p	SPATA13
hsa-miR-105-5p	CRYZL1
hsa-miR-105-5p	CALM1
hsa-miR-105-5p	AMOTL2
hsa-miR-105-5p	FSD1L
hsa-miR-105-5p	ST8SIA3
hsa-miR-105-5p	QDPR
hsa-miR-105-5p	TBL1XR1
hsa-miR-105-5p	SLC17A6
hsa-miR-105-5p	FUT9
hsa-miR-105-5p	BRWD3
hsa-miR-105-5p	RBMS3
hsa-miR-105-5p	FMO1
hsa-miR-105-5p	MSANTD4
hsa-miR-105-5p	RAP2C
hsa-miR-105-5p	CDC14A
hsa-miR-105-5p	SRGAP1
hsa-miR-105-5p	STXBP5L
hsa-miR-105-5p	LMO7
hsa-miR-105-5p	SDCBP
hsa-miR-105-5p	MIER3
hsa-miR-105-5p	NSL1
hsa-miR-105-5p	FIGN
hsa-miR-105-5p	HIPK3
hsa-miR-105-5p	CDC5L
hsa-miR-105-5p	CRAMP1
hsa-miR-105-5p	EIF4G2
hsa-miR-105-5p	ADAT2
hsa-miR-105-5p	NEDD4
hsa-miR-105-5p	CP
hsa-miR-105-5p	FGFBP3
hsa-miR-105-5p	GJA1
hsa-miR-105-5p	PPFIA2
hsa-miR-105-5p	BTBD11
hsa-miR-105-5p	RAMAC
hsa-miR-105-5p	ASAP2
hsa-miR-105-5p	NUP50
hsa-miR-105-5p	TFCP2
hsa-miR-105-5p	PTPN13
hsa-miR-105-5p	WWP1
hsa-miR-105-5p	DENND6A
hsa-miR-105-5p	EPHA4
hsa-miR-105-5p	KIF1C
hsa-miR-105-5p	PCSK5
hsa-miR-105-5p	ZNF24
hsa-miR-105-5p	ATP2C1
hsa-miR-105-5p	NRXN1
hsa-miR-105-5p	WASHC4
hsa-miR-105-5p	ZNF302
hsa-miR-105-5p	ACADSB
hsa-miR-105-5p	PJA1
hsa-miR-105-5p	GPR12
hsa-miR-105-5p	COQ9
hsa-miR-105-5p	SLC12A2
hsa-miR-105-5p	FNIP2
hsa-miR-105-5p	CREB5
hsa-miR-105-5p	MICOS10
hsa-miR-105-5p	ST13
hsa-miR-105-5p	ARPP19
hsa-miR-105-5p	KRT1
hsa-miR-105-5p	DCUN1D4
hsa-miR-105-5p	NABP1
hsa-miR-105-5p	MGAT4B
hsa-miR-105-5p	SLC7A11
hsa-miR-105-5p	BMPR1A
hsa-miR-105-5p	PTPN11
hsa-miR-105-5p	TEKT3
hsa-miR-105-5p	SCN7A
hsa-miR-105-5p	INPP5F
hsa-miR-105-5p	SPOCK1
hsa-miR-105-5p	UBE2V1
hsa-miR-105-5p	TMEM64
hsa-miR-105-5p	FAT1
hsa-miR-105-5p	CRYL1
hsa-miR-105-5p	MECP2
hsa-miR-105-5p	UGGT1
hsa-miR-105-5p	PLCL1
hsa-miR-105-5p	BCL11B
hsa-miR-105-5p	PRPF40A
hsa-miR-105-5p	SLC44A1
hsa-miR-105-5p	TM9SF3
hsa-miR-105-5p	CELF1
hsa-miR-105-5p	C18orf63
hsa-miR-105-5p	TRA2B
hsa-miR-105-5p	ZIC3
hsa-miR-105-5p	API5
hsa-miR-105-5p	AFF2
hsa-miR-105-5p	MLLT3
hsa-miR-105-5p	KRAS
hsa-miR-105-5p	MED14
hsa-miR-105-5p	VCL
hsa-miR-105-5p	PAN3
hsa-miR-105-5p	OSTM1
hsa-miR-105-5p	UBE2D2
hsa-miR-105-5p	CNN3
hsa-miR-105-5p	EFCAB1
hsa-miR-105-5p	AVL9
hsa-miR-105-5p	CDH2
hsa-miR-105-5p	PGRMC2
hsa-miR-105-5p	CPEB1
hsa-miR-105-5p	SLC10A7
hsa-miR-105-5p	TDRD6
hsa-miR-105-5p	YPEL5
hsa-miR-105-5p	ITM2B
hsa-miR-105-5p	GPR137C
hsa-miR-105-5p	ELK4
hsa-miR-105-5p	SPATS2L
hsa-miR-105-5p	TAF9B
hsa-miR-105-5p	COL5A2
hsa-miR-105-5p	CHCHD1
hsa-miR-105-5p	MYB
hsa-miR-105-5p	DUSP6
hsa-miR-105-5p	CCDC34
hsa-miR-105-5p	DGKH
hsa-miR-128-3p	AFF4
hsa-miR-128-3p	SZRD1
hsa-miR-128-3p	KDM7A
hsa-miR-128-3p	SEC22A
hsa-miR-128-3p	GPAM
hsa-miR-128-3p	FRMPD3
hsa-miR-128-3p	RPS6KA5
hsa-miR-128-3p	PAIP2
hsa-miR-128-3p	PHF6
hsa-miR-128-3p	DCUN1D4
hsa-miR-128-3p	SMAP1
hsa-miR-128-3p	IGLON5
hsa-miR-128-3p	UBE2E2
hsa-miR-128-3p	KCNK2
hsa-miR-128-3p	POGLUT1
hsa-miR-128-3p	ARRDC4
hsa-miR-128-3p	MOSMO
hsa-miR-128-3p	KCNK10
hsa-miR-128-3p	CDS1
hsa-miR-128-3p	PLK2
hsa-miR-128-3p	TNPO1
hsa-miR-128-3p	TRPV3
hsa-miR-128-3p	TMTC2
hsa-miR-128-3p	GRIA3
hsa-miR-128-3p	SRGAP2
hsa-miR-128-3p	OTULIN
hsa-miR-128-3p	MSI2
hsa-miR-128-3p	DTX4
hsa-miR-128-3p	CSF1
hsa-miR-128-3p	BEND4
hsa-miR-128-3p	NGFR
hsa-miR-128-3p	SS18
hsa-miR-128-3p	POGZ
hsa-miR-128-3p	SOCS5
hsa-miR-128-3p	ECE2
hsa-miR-128-3p	CACNG2
hsa-miR-128-3p	RGL2
hsa-miR-128-3p	UBR5
hsa-miR-128-3p	PRKX
hsa-miR-128-3p	MPP6
hsa-miR-128-3p	FAM184A
hsa-miR-128-3p	PCNX1
hsa-miR-128-3p	EEF1AKMT4-ECE2
hsa-miR-128-3p	SLC22A23
hsa-miR-128-3p	NRK
hsa-miR-128-3p	GAB1
hsa-miR-128-3p	TUB
hsa-miR-128-3p	TEAD1
hsa-miR-128-3p	DOT1L
hsa-miR-128-3p	NFIL3
hsa-miR-128-3p	PDIA5
hsa-miR-128-3p	SLC6A1
hsa-miR-128-3p	GCC1
hsa-miR-128-3p	AKIRIN1
hsa-miR-128-3p	UNC13C
hsa-miR-128-3p	CCDC88A
hsa-miR-128-3p	RO60
hsa-miR-128-3p	MED13L
hsa-miR-128-3p	RETREG3
hsa-miR-128-3p	SOS1
hsa-miR-128-3p	FAM126A
hsa-miR-128-3p	IRS1
hsa-miR-128-3p	TTC39A
hsa-miR-128-3p	CEP76
hsa-miR-128-3p	PHB
hsa-miR-128-3p	RNF182
hsa-miR-128-3p	GATA6
hsa-miR-128-3p	AK2
hsa-miR-128-3p	PTPRB
hsa-miR-128-3p	AK4
hsa-miR-128-3p	GXYLT1
hsa-miR-128-3p	UGT8
hsa-miR-128-3p	NEO1
hsa-miR-128-3p	PDE3A
hsa-miR-128-3p	GRIN2D
hsa-miR-128-3p	ADCY2
hsa-miR-128-3p	H3F3B
hsa-miR-128-3p	ZNF704
hsa-miR-128-3p	TGFBR1
hsa-miR-128-3p	XPR1
hsa-miR-128-3p	CNOT6
hsa-miR-128-3p	NF1
hsa-miR-128-3p	VEGFC
hsa-miR-128-3p	CXADR
hsa-miR-128-3p	TRIL
hsa-miR-128-3p	ARMC8
hsa-miR-128-3p	CABLES2
hsa-miR-128-3p	SETD7
hsa-miR-128-3p	SPTY2D1
hsa-miR-128-3p	TTC9
hsa-miR-128-3p	RCOR3
hsa-miR-128-3p	PTPN9
hsa-miR-128-3p	USP42
hsa-miR-128-3p	EIF2S2
hsa-miR-128-3p	ABL2
hsa-miR-128-3p	GALNT7
hsa-miR-128-3p	ROR1
hsa-miR-128-3p	MIEF1
hsa-miR-128-3p	USH2A
hsa-miR-128-3p	YWHAB
hsa-miR-128-3p	ERC2
hsa-miR-128-3p	ARHGEF38
hsa-miR-128-3p	PDHX
hsa-miR-128-3p	NEK2
hsa-miR-128-3p	ATP8A1
hsa-miR-128-3p	MAPK14
hsa-miR-128-3p	NXT2
hsa-miR-128-3p	NABP1
hsa-miR-128-3p	VANGL2
hsa-miR-128-3p	STOX2
hsa-miR-128-3p	GRIK3
hsa-miR-128-3p	RNGTT
hsa-miR-128-3p	NFX1
hsa-miR-128-3p	RYBP
hsa-miR-128-3p	COMMD3-BMI1
hsa-miR-128-3p	FBLN5
hsa-miR-128-3p	SLC39A7
hsa-miR-128-3p	FOXA3
hsa-miR-128-3p	BAG2
hsa-miR-128-3p	FRYL
hsa-miR-128-3p	STK32A
hsa-miR-128-3p	PPM1E
hsa-miR-128-3p	STRN4
hsa-miR-128-3p	PLCH1
hsa-miR-128-3p	ARHGAP12
hsa-miR-128-3p	HIC1
hsa-miR-128-3p	SNAP25
hsa-miR-128-3p	CYP39A1
hsa-miR-128-3p	EPHB2
hsa-miR-128-3p	COL27A1
hsa-miR-128-3p	KDM3A
hsa-miR-128-3p	AMER2
hsa-miR-128-3p	PHF24
hsa-miR-128-3p	FAM126B
hsa-miR-128-3p	MDN1
hsa-miR-128-3p	RAB20
hsa-miR-128-3p	EML1
hsa-miR-128-3p	ISL1
hsa-miR-128-3p	RNF38
hsa-miR-128-3p	USP49
hsa-miR-128-3p	TMEM64
hsa-miR-128-3p	PPFIA2
hsa-miR-128-3p	SCAI
hsa-miR-128-3p	SFXN2
hsa-miR-128-3p	SORL1
hsa-miR-128-3p	TMEM167A
hsa-miR-128-3p	ZNF652
hsa-miR-128-3p	UGCG
hsa-miR-128-3p	MET
hsa-miR-128-3p	ARHGAP32
hsa-miR-128-3p	RET
hsa-miR-128-3p	CASC3
hsa-miR-128-3p	SLC7A11
hsa-miR-128-3p	BAZ2B
hsa-miR-128-3p	PLAGL2
hsa-miR-128-3p	RECK
hsa-miR-128-3p	NAA50
hsa-miR-128-3p	MED12L
hsa-miR-128-3p	SH2D3C
hsa-miR-128-3p	FAM155A
hsa-miR-128-3p	GRIA4
hsa-miR-128-3p	C20orf194
hsa-miR-128-3p	WNK1
hsa-miR-128-3p	PLCL2
hsa-miR-128-3p	MAPK8IP3
hsa-miR-128-3p	CECR2
hsa-miR-128-3p	PDPK1
hsa-miR-128-3p	ZFP36L1
hsa-miR-128-3p	IRF4
hsa-miR-128-3p	LTBP1
hsa-miR-128-3p	CLPP
hsa-miR-128-3p	ZFHX3
hsa-miR-128-3p	VPS4B
hsa-miR-128-3p	SNX12
hsa-miR-128-3p	GREM1
hsa-miR-128-3p	NRBF2
hsa-miR-128-3p	NUS1
hsa-miR-128-3p	PDE10A
hsa-miR-128-3p	RASGEF1B
hsa-miR-128-3p	RHOT2
hsa-miR-128-3p	CDIP1
hsa-miR-128-3p	SH3BGRL2
hsa-miR-128-3p	FEM1B
hsa-miR-128-3p	UNC80
hsa-miR-128-3p	RELN
hsa-miR-128-3p	ABCA12
hsa-miR-128-3p	IGSF3
hsa-miR-128-3p	DIRAS1
hsa-miR-128-3p	CDH24
hsa-miR-128-3p	ZNF800
hsa-miR-128-3p	PDE7B
hsa-miR-128-3p	PTPRT
hsa-miR-128-3p	SP1
hsa-miR-128-3p	RNF144A
hsa-miR-128-3p	SAMD10
hsa-miR-128-3p	MAPKAPK3
hsa-miR-128-3p	ARHGAP21
hsa-miR-128-3p	SMARCA2
hsa-miR-128-3p	FAM155B
hsa-miR-128-3p	SEC24A
hsa-miR-128-3p	CREB1
hsa-miR-128-3p	NSD1
hsa-miR-128-3p	RSBN1L
hsa-miR-128-3p	CCNC
hsa-miR-128-3p	IL13RA1
hsa-miR-128-3p	ABCB9
hsa-miR-128-3p	PGAP1
hsa-miR-128-3p	KBTBD11
hsa-miR-128-3p	UBR1
hsa-miR-128-3p	LITAF
hsa-miR-128-3p	H3F3C
hsa-miR-128-3p	UBE2W
hsa-miR-128-3p	PIH1D3
hsa-miR-128-3p	COL21A1
hsa-miR-128-3p	MEGF11
hsa-miR-128-3p	C20orf202
hsa-miR-128-3p	NREP
hsa-miR-128-3p	MSL1
hsa-miR-128-3p	CA10
hsa-miR-128-3p	DCC
hsa-miR-128-3p	PPP4C
hsa-miR-128-3p	MTMR4
hsa-miR-128-3p	UBE2N
hsa-miR-128-3p	GLTP
hsa-miR-128-3p	PPME1
hsa-miR-128-3p	SYT1
hsa-miR-128-3p	TMEM30A
hsa-miR-128-3p	WDR7
hsa-miR-128-3p	STK24
hsa-miR-128-3p	ATXN10
hsa-miR-128-3p	GCC2
hsa-miR-128-3p	FBXW7
hsa-miR-128-3p	CCNT2
hsa-miR-128-3p	DCP1A
hsa-miR-128-3p	FAM177A1
hsa-miR-128-3p	PNKD
hsa-miR-128-3p	AMD1
hsa-miR-128-3p	CTDSP2
hsa-miR-128-3p	MBTD1
hsa-miR-128-3p	OSBPL10
hsa-miR-128-3p	BCORL1
hsa-miR-128-3p	VANGL1
hsa-miR-128-3p	TXNIP
hsa-miR-128-3p	SREK1
hsa-miR-128-3p	FNDC4
hsa-miR-128-3p	SOX7
hsa-miR-128-3p	C1QTNF7
hsa-miR-128-3p	KCNN3
hsa-miR-128-3p	RPS6KB1
hsa-miR-128-3p	TRIM23
hsa-miR-128-3p	FBLN2
hsa-miR-128-3p	DISC1
hsa-miR-128-3p	SEC61A1
hsa-miR-128-3p	SGMS1
hsa-miR-128-3p	MDH1B
hsa-miR-128-3p	SLC35F3
hsa-miR-128-3p	ANKRD40
hsa-miR-128-3p	ABHD17C
hsa-miR-128-3p	SIRT1
hsa-miR-128-3p	GSPT1
hsa-miR-128-3p	NAV2
hsa-miR-128-3p	NEMP2
hsa-miR-128-3p	CKAP4
hsa-miR-128-3p	ITGA5
hsa-miR-128-3p	AKR7A2
hsa-miR-128-3p	ADAMTS5
hsa-miR-128-3p	GALNT3
hsa-miR-128-3p	PROSER2
hsa-miR-128-3p	SP2
hsa-miR-128-3p	GRM5
hsa-miR-128-3p	SPG21
hsa-miR-128-3p	ZNF618
hsa-miR-128-3p	HECTD1
hsa-miR-128-3p	SSH1
hsa-miR-128-3p	RAP1B
hsa-miR-128-3p	SAMD12
hsa-miR-128-3p	UBA6
hsa-miR-128-3p	HOXA5
hsa-miR-128-3p	JAG1
hsa-miR-128-3p	HAPLN1
hsa-miR-128-3p	RND3
hsa-miR-128-3p	EFR3A
hsa-miR-128-3p	MATN3
hsa-miR-128-3p	N4BP1
hsa-miR-128-3p	MLLT10
hsa-miR-128-3p	SH3RF1
hsa-miR-128-3p	ZKSCAN2
hsa-miR-128-3p	CEMIP
hsa-miR-128-3p	RERE
hsa-miR-128-3p	ERLEC1
hsa-miR-128-3p	GABBR2
hsa-miR-128-3p	ZFP82
hsa-miR-128-3p	AFF3
hsa-miR-128-3p	GSK3B
hsa-miR-128-3p	MYT1
hsa-miR-128-3p	BMI1
hsa-miR-128-3p	LYPD3
hsa-miR-128-3p	TMC7
hsa-miR-128-3p	TMEM25
hsa-miR-128-3p	INO80D
hsa-miR-128-3p	CACNA2D3
hsa-miR-128-3p	ITPKC
hsa-miR-128-3p	MMD
hsa-miR-128-3p	ST6GALNAC3
hsa-miR-128-3p	MAP2K7
hsa-miR-128-3p	SLC35F1
hsa-miR-128-3p	WEE1
hsa-miR-128-3p	LBH
hsa-miR-128-3p	PAX9
hsa-miR-128-3p	FBXO30
hsa-miR-128-3p	PDS5B
hsa-miR-128-3p	NEUROD6
hsa-miR-128-3p	APOLD1
hsa-miR-128-3p	EPB41L1
hsa-miR-128-3p	COPB2
hsa-miR-128-3p	STX7
hsa-miR-128-3p	MINPP1
hsa-miR-128-3p	PLPPR1
hsa-miR-128-3p	MNT
hsa-miR-128-3p	ALDH4A1
hsa-miR-128-3p	CA7
hsa-miR-128-3p	FAM78A
hsa-miR-128-3p	HCN4
hsa-miR-128-3p	DCX
hsa-miR-128-3p	EYA4
hsa-miR-128-3p	GNS
hsa-miR-128-3p	NPTXR
hsa-miR-128-3p	HMBOX1
hsa-miR-128-3p	IFITM10
hsa-miR-128-3p	GPATCH2L
hsa-miR-128-3p	MOSPD3
hsa-miR-128-3p	LHFPL3
hsa-miR-128-3p	ING5
hsa-miR-128-3p	RETREG1
hsa-miR-128-3p	MTSS1L
hsa-miR-128-3p	C1orf21
hsa-miR-128-3p	ST14
hsa-miR-128-3p	ARF3
hsa-miR-128-3p	SOCS6
hsa-miR-128-3p	OPA1
hsa-miR-128-3p	ZC3H12D
hsa-miR-128-3p	DPY19L3
hsa-miR-128-3p	CHTF8
hsa-miR-128-3p	CCDC92
hsa-miR-128-3p	MIPOL1
hsa-miR-128-3p	COLGALT2
hsa-miR-128-3p	CRKL
hsa-miR-128-3p	MED14
hsa-miR-128-3p	WBP1L
hsa-miR-128-3p	GIGYF2
hsa-miR-128-3p	SOGA1
hsa-miR-128-3p	KIRREL1
hsa-miR-128-3p	KLHDC8A
hsa-miR-128-3p	KAT7
hsa-miR-128-3p	ARID1B
hsa-miR-128-3p	CLDN18
hsa-miR-128-3p	TCEA1
hsa-miR-128-3p	ZBTB20
hsa-miR-128-3p	SLC39A11
hsa-miR-128-3p	STIM2
hsa-miR-128-3p	SCAF11
hsa-miR-128-3p	LPAR6
hsa-miR-128-3p	SMAD9
hsa-miR-128-3p	NDST1
hsa-miR-128-3p	DHTKD1
hsa-miR-128-3p	B3GNT7
hsa-miR-128-3p	SLIT2
hsa-miR-128-3p	TMEM87A
hsa-miR-128-3p	REPS1
hsa-miR-128-3p	F3
hsa-miR-128-3p	EPB41L4A
hsa-miR-128-3p	HIP1
hsa-miR-128-3p	USP46
hsa-miR-128-3p	SHTN1
hsa-miR-128-3p	GTF2A2
hsa-miR-128-3p	ASPH
hsa-miR-128-3p	GPD2
hsa-miR-128-3p	MARK4
hsa-miR-128-3p	SASH1
hsa-miR-128-3p	SLC26A11
hsa-miR-128-3p	ITCH
hsa-miR-128-3p	KIAA1109
hsa-miR-128-3p	SLC5A3
hsa-miR-128-3p	NKX3-1
hsa-miR-128-3p	DPY19L4
hsa-miR-128-3p	SNX18
hsa-miR-128-3p	DPP10
hsa-miR-128-3p	RCAN2
hsa-miR-128-3p	G6PC3
hsa-miR-128-3p	TPPP
hsa-miR-128-3p	LIMK1
hsa-miR-128-3p	CBLB
hsa-miR-128-3p	ENAH
hsa-miR-128-3p	KMT2A
hsa-miR-128-3p	SKA3
hsa-miR-128-3p	COL5A1
hsa-miR-128-3p	ONECUT2
hsa-miR-128-3p	MME
hsa-miR-128-3p	FXR2
hsa-miR-128-3p	SLC24A4
hsa-miR-128-3p	SPATA17
hsa-miR-128-3p	FSD2
hsa-miR-128-3p	CSRP2
hsa-miR-128-3p	APBA2
hsa-miR-128-3p	CNTLN
hsa-miR-128-3p	ELMO1
hsa-miR-128-3p	NRXN1
hsa-miR-128-3p	MCF2L
hsa-miR-128-3p	RAB11FIP1
hsa-miR-128-3p	UTP15
hsa-miR-128-3p	GAPT
hsa-miR-128-3p	RAB39B
hsa-miR-128-3p	STK35
hsa-miR-128-3p	ECE1
hsa-miR-128-3p	MSTO1
hsa-miR-128-3p	TNFRSF10D
hsa-miR-128-3p	BICC1
hsa-miR-128-3p	NEURL4
hsa-miR-128-3p	RARA
hsa-miR-128-3p	WNT3A
hsa-miR-128-3p	MBOAT2
hsa-miR-128-3p	PPP1CC
hsa-miR-128-3p	NRP2
hsa-miR-128-3p	CA12
hsa-miR-128-3p	TTC39B
hsa-miR-128-3p	SERTAD2
hsa-miR-128-3p	MIER2
hsa-miR-128-3p	SAMD9L
hsa-miR-128-3p	CCNK
hsa-miR-128-3p	E2F7
hsa-miR-128-3p	MTDH
hsa-miR-128-3p	OPHN1
hsa-miR-128-3p	GLRA2
hsa-miR-128-3p	STAG1
hsa-miR-128-3p	ZDHHC17
hsa-miR-128-3p	SLC39A13
hsa-miR-128-3p	UBN2
hsa-miR-128-3p	PITPNM2
hsa-miR-128-3p	GEM
hsa-miR-128-3p	SMAD2
hsa-miR-128-3p	TSR1
hsa-miR-128-3p	PANK1
hsa-miR-128-3p	ZNF705E
hsa-miR-128-3p	KCNA1
hsa-miR-128-3p	TET1
hsa-miR-128-3p	UBE2V1
hsa-miR-128-3p	YAF2
hsa-miR-128-3p	DYNLL2
hsa-miR-128-3p	PLD6
hsa-miR-128-3p	DBF4B
hsa-miR-128-3p	AARD
hsa-miR-128-3p	NCOA7
hsa-miR-128-3p	FAM102A
hsa-miR-128-3p	RIC3
hsa-miR-128-3p	MTA3
hsa-miR-128-3p	PTPRQ
hsa-miR-128-3p	PTAR1
hsa-miR-128-3p	GCNT2
hsa-miR-128-3p	DZIP1
hsa-miR-128-3p	ZNF84
hsa-miR-128-3p	DENND1B
hsa-miR-128-3p	ATP6V1C1
hsa-miR-128-3p	KCTD4
hsa-miR-128-3p	CCN4
hsa-miR-143-5p	GLCE
hsa-miR-143-5p	ANKRD11
hsa-miR-143-5p	RC3H1
hsa-miR-143-5p	RAPGEF6
hsa-miR-143-5p	ESRRG
hsa-miR-143-5p	DDX3X
hsa-miR-143-5p	DPH3
hsa-miR-143-5p	RORA
hsa-miR-143-5p	TEAD1
hsa-miR-143-5p	SNX3
hsa-miR-143-5p	SLC49A4
hsa-miR-143-5p	ARID4B
hsa-miR-143-5p	IKZF2
hsa-miR-143-5p	ISL1
hsa-miR-143-5p	LAPTM4A
hsa-miR-143-5p	TAX1BP1
hsa-miR-143-5p	LRCH1
hsa-miR-143-5p	C12orf4
hsa-miR-143-5p	FAM111B
hsa-miR-143-5p	USP14
hsa-miR-143-5p	CDK14
hsa-miR-143-5p	HIF1A
hsa-miR-143-5p	DYRK1A
hsa-miR-143-5p	WBP11
hsa-miR-143-5p	MIER3
hsa-miR-143-5p	HMGA2
hsa-miR-143-5p	ZNRF2
hsa-miR-143-5p	STRN
hsa-miR-143-5p	SLC7A2
hsa-miR-143-5p	HBS1L
hsa-miR-143-5p	MAP3K2
hsa-miR-143-5p	KIAA0319L
hsa-miR-143-5p	TFDP1
hsa-miR-143-5p	MPHOSPH9
hsa-miR-143-5p	CRYBG3
hsa-miR-143-5p	PCNX1
hsa-miR-143-5p	CITED2
hsa-miR-143-5p	FAM126A
hsa-miR-143-5p	NELL2
hsa-miR-143-5p	ZNF138
hsa-miR-143-5p	RNF44
hsa-miR-143-5p	EMC2
hsa-miR-143-5p	NPLOC4
hsa-miR-143-5p	PRPF4B
hsa-miR-143-5p	VWC2L
hsa-miR-143-5p	GPR85
hsa-miR-143-5p	HAS3
hsa-miR-143-5p	ZC3H12C
hsa-miR-143-5p	SPTBN1
hsa-miR-143-5p	KCNJ2
hsa-miR-143-5p	ADRB1
hsa-miR-143-5p	CORO2A
hsa-miR-143-5p	C5orf24
hsa-miR-143-5p	ELAVL4
hsa-miR-143-5p	SUMF1
hsa-miR-143-5p	LARP4
hsa-miR-143-5p	ARL8B
hsa-miR-143-5p	VSNL1
hsa-miR-143-5p	RAB12
hsa-miR-143-5p	ZNF85
hsa-miR-143-5p	PTHLH
hsa-miR-143-5p	SGCZ
hsa-miR-143-5p	SATB1
hsa-miR-143-5p	MAP3K12
hsa-miR-143-5p	CASK
hsa-miR-143-5p	RALGPS1
hsa-miR-143-5p	TPPP
hsa-miR-143-5p	POLR3D
hsa-miR-143-5p	TTC38
hsa-miR-143-5p	LY9
hsa-miR-143-5p	HIPK2
hsa-miR-143-5p	MR1
hsa-miR-143-5p	STMN1
hsa-miR-143-5p	MKKS
hsa-miR-143-5p	FMR1
hsa-miR-143-5p	THY1
hsa-miR-143-5p	TFB1M
hsa-miR-143-5p	BTN2A2
hsa-miR-143-5p	NPNT
hsa-miR-143-5p	FEZ2
hsa-miR-143-5p	SACS
hsa-miR-143-5p	MAT2A
hsa-miR-143-5p	MAP3K7CL
hsa-miR-143-5p	PPP2CA
hsa-miR-143-5p	ZBTB18
hsa-miR-143-5p	PDS5A
hsa-miR-143-5p	MAP3K11
hsa-miR-143-5p	SIX4
hsa-miR-143-5p	THRA
hsa-miR-143-5p	BSPRY
hsa-miR-143-5p	SELENOT
hsa-miR-143-5p	ZNF626
hsa-miR-143-5p	MAP3K20
hsa-miR-143-5p	KDM2B
[truncated: 578 more rows]

## Sheet: Supplementary Table S2
Source	Target		Table S2: the list of miRNAs and their target genes from Figure 4B (representing mRNAs targeted by at least 3 miRNAs from Figure 4A).
hsa-miR-224-5p	SCAI
hsa-miR-224-5p	ARHGAP21
hsa-miR-224-5p	MED13
hsa-miR-224-5p	ATAD2B
hsa-miR-224-5p	AMD1
hsa-miR-224-5p	SLC10A7
hsa-miR-224-5p	RBPJ
hsa-miR-224-5p	PRTG
hsa-miR-224-5p	SMAP1
hsa-miR-224-5p	UBE2W
hsa-miR-224-5p	LOX
hsa-miR-224-5p	FAM168B
hsa-miR-224-5p	TMEM260
hsa-miR-22-5p	ZBTB20
hsa-miR-22-5p	EPHA4
hsa-miR-22-5p	ELK4
hsa-miR-22-5p	PDE10A
hsa-miR-22-5p	ERBIN
hsa-miR-22-5p	ARHGAP21
hsa-miR-22-5p	PTPN4
hsa-miR-22-5p	RBPJ
hsa-miR-22-5p	AFF2
hsa-miR-22-5p	GCC2
hsa-miR-22-5p	ONECUT2
hsa-miR-22-5p	SCAI
hsa-miR-22-5p	NAP1L1
hsa-miR-22-5p	LEPR
hsa-miR-22-5p	UXS1
hsa-miR-22-5p	NR4A3
hsa-miR-125b-2-3p	PPP2CA
hsa-miR-125b-2-3p	SLC10A7
hsa-miR-125b-2-3p	FAM135A
hsa-miR-125b-2-3p	BCL2L11
hsa-miR-125b-2-3p	SEL1L
hsa-miR-125b-2-3p	AMD1
hsa-miR-125b-2-3p	YES1
hsa-miR-125b-2-3p	PRTG
hsa-miR-125b-2-3p	PTPN4
hsa-miR-125b-2-3p	ZIC3
hsa-miR-125b-2-3p	PCNX1
hsa-miR-125b-2-3p	RC3H1
hsa-miR-125b-2-3p	SLC7A11
hsa-miR-219a-1-3p	SLC17A6
hsa-miR-219a-1-3p	SLC10A7
hsa-miR-219a-1-3p	NR4A3
hsa-miR-219a-1-3p	FASLG
hsa-miR-219a-1-3p	TFEC
hsa-miR-219a-1-3p	KCNN3
hsa-miR-145-5p	ABHD17C
hsa-miR-145-5p	FAM135A
hsa-miR-145-5p	MYO6
hsa-miR-145-5p	ELK4
hsa-miR-145-5p	DOCK9
hsa-miR-145-5p	RC3H1
hsa-miR-145-5p	RREB1
hsa-miR-145-5p	LOX
hsa-miR-145-5p	BICC1
hsa-miR-145-5p	MED13
hsa-miR-145-5p	RNF170
hsa-miR-145-5p	ADAMTS5
hsa-miR-145-5p	SLC30A9
hsa-miR-145-5p	PLA2R1
hsa-miR-145-5p	IKZF2
hsa-miR-145-5p	UXS1
hsa-miR-145-5p	EPHA4
hsa-miR-145-5p	YES1
hsa-miR-145-5p	ARHGAP21
hsa-miR-145-5p	CREB5
hsa-miR-145-5p	UBE2W
hsa-miR-145-5p	ATP8A1
hsa-miR-145-5p	ZBTB20
hsa-miR-145-5p	CTNND1
hsa-miR-145-5p	NAP1L1
hsa-miR-145-5p	DYRK1A
hsa-miR-145-5p	CITED2
hsa-miR-145-5p	TFEC
hsa-miR-145-5p	KDM7A
hsa-miR-141-5p	FAM135A
hsa-miR-141-5p	PLA2R1
hsa-miR-141-5p	RREB1
hsa-miR-141-5p	KDM7A
hsa-miR-141-5p	ONECUT2
hsa-miR-141-5p	SEL1L
hsa-miR-141-5p	SLC30A9
hsa-miR-141-5p	ERBIN
hsa-miR-141-5p	UBE2W
hsa-miR-197-3p	ZIC3
hsa-miR-197-3p	DOCK9
hsa-miR-197-3p	CTNND1
hsa-miR-197-3p	MEF2A
hsa-miR-197-3p	SLC30A9
hsa-miR-197-3p	CBL
hsa-miR-197-3p	SMAP1
hsa-miR-140-5p	ZNF800
hsa-miR-140-5p	MMD
hsa-miR-140-5p	ROR1
hsa-miR-140-5p	ADAMTS5
hsa-miR-140-5p	TMEM260
hsa-miR-140-5p	JAG1
hsa-miR-140-5p	MED13
hsa-miR-140-5p	FAM102A
hsa-miR-140-5p	BEND4
hsa-miR-140-5p	BICC1
hsa-miR-140-5p	RNF170
hsa-miR-140-5p	KBTBD2
hsa-miR-140-5p	TGFBR1
hsa-miR-203a-5p	JAG1
hsa-miR-203a-5p	ERBIN
hsa-miR-203a-5p	PPFIA2
hsa-miR-203a-5p	FAM102A
hsa-miR-203a-5p	KBTBD2
hsa-miR-203a-5p	ZNF800
hsa-miR-105-5p	SEL1L
hsa-miR-105-5p	RNF170
hsa-miR-105-5p	CITED2
hsa-miR-105-5p	ROR1
hsa-miR-105-5p	ATP8A1
hsa-miR-105-5p	FASLG
hsa-miR-105-5p	CBL
hsa-miR-105-5p	MSI2
hsa-miR-105-5p	ATAD2B
hsa-miR-105-5p	TEAD1
hsa-miR-105-5p	CDK12
hsa-miR-105-5p	LEPR
hsa-miR-105-5p	SLC17A6
hsa-miR-105-5p	PPFIA2
hsa-miR-105-5p	EPHA4
hsa-miR-105-5p	CREB5
hsa-miR-105-5p	SLC7A11
hsa-miR-105-5p	ZIC3
hsa-miR-105-5p	AFF2
hsa-miR-105-5p	SLC10A7
hsa-miR-105-5p	ELK4
hsa-miR-128-3p	KDM7A
hsa-miR-128-3p	SMAP1
hsa-miR-128-3p	MSI2
hsa-miR-128-3p	BEND4
hsa-miR-128-3p	PCNX1
hsa-miR-128-3p	TEAD1
hsa-miR-128-3p	TGFBR1
hsa-miR-128-3p	ROR1
hsa-miR-128-3p	ATP8A1
hsa-miR-128-3p	PPFIA2
hsa-miR-128-3p	SCAI
hsa-miR-128-3p	SLC7A11
hsa-miR-128-3p	PDE10A
hsa-miR-128-3p	ZNF800
hsa-miR-128-3p	ARHGAP21
hsa-miR-128-3p	UBE2W
hsa-miR-128-3p	GCC2
hsa-miR-128-3p	AMD1
hsa-miR-128-3p	KCNN3
hsa-miR-128-3p	ABHD17C
hsa-miR-128-3p	ADAMTS5
hsa-miR-128-3p	JAG1
hsa-miR-128-3p	MMD
hsa-miR-128-3p	ZBTB20
hsa-miR-128-3p	ONECUT2
hsa-miR-128-3p	BICC1
hsa-miR-128-3p	FAM102A
hsa-miR-143-5p	RC3H1
hsa-miR-143-5p	TEAD1
hsa-miR-143-5p	IKZF2
hsa-miR-143-5p	DYRK1A
hsa-miR-143-5p	PCNX1
hsa-miR-143-5p	CITED2
hsa-miR-143-5p	PPP2CA
hsa-miR-143-5p	TMEM260
hsa-miR-143-5p	RBPJ
hsa-miR-143-5p	PTPN4
hsa-miR-143-5p	KBTBD2
hsa-miR-143-5p	CDK12
hsa-miR-143-5p	MMD
hsa-miR-150-3p	YES1
hsa-miR-150-3p	MSI2
hsa-miR-150-3p	DOCK9
hsa-miR-150-3p	DYRK1A
hsa-miR-150-3p	AMD1
hsa-miR-150-3p	SMAP1
hsa-miR-150-3p	MYO6
hsa-miR-150-3p	NAP1L1
hsa-miR-150-3p	TFEC
hsa-miR-150-3p	SLC17A6
hsa-miR-150-3p	TRIM59
hsa-miR-150-3p	LEPR
hsa-miR-17-3p	FAM168B
hsa-miR-17-3p	BCL2L11
hsa-miR-17-3p	ATAD2B
hsa-miR-17-3p	CTNND1
hsa-miR-17-3p	MEF2A
hsa-miR-17-3p	IKZF2
hsa-miR-17-3p	TGFBR1
hsa-miR-17-3p	ABHD17C
hsa-miR-17-3p	PPP2CA
hsa-miR-17-3p	RREB1
hsa-miR-17-3p	TRIM59
hsa-miR-17-3p	ROR1
hsa-miR-17-3p	UXS1
hsa-miR-26b-3p	PDE10A
hsa-miR-26b-3p	CDK12
hsa-miR-26b-3p	BICC1
hsa-miR-26b-3p	MYO6
hsa-miR-26b-3p	MEF2A
hsa-miR-26b-3p	GCC2
hsa-miR-26b-3p	CREB5
hsa-miR-26b-3p	PRTG
hsa-miR-26b-3p	TRIM59
hsa-miR-26b-3p	KDM7A
hsa-miR-26b-3p	BEND4
hsa-miR-149-5p	FASLG
hsa-miR-149-5p	ARHGAP21
hsa-miR-149-5p	NR4A3
hsa-miR-149-5p	FAM168B
hsa-miR-149-5p	NAP1L1
hsa-miR-149-5p	PLA2R1
hsa-miR-149-5p	LOX
hsa-miR-149-5p	ROR1
hsa-miR-149-5p	BCL2L11
hsa-miR-149-5p	KCNN3
hsa-miR-149-5p	CBL
hsa-miR-149-5p	AFF2

## Sheet: Supplementary Table S3
Source	Target		Table S3: the list of miRNAs observed exclusively in the host and the corresponding mRNA targets.
hsa-miR-105-5p	AFF2
hsa-miR-105-5p	ATAD2B
hsa-miR-105-5p	ATP8A1
hsa-miR-105-5p	CBL
hsa-miR-105-5p	CDK12
hsa-miR-105-5p	CITED2
hsa-miR-105-5p	CREB5
hsa-miR-105-5p	ELK4
hsa-miR-105-5p	EPHA4
hsa-miR-105-5p	FASLG
hsa-miR-105-5p	LEPR
hsa-miR-105-5p	MSI2
hsa-miR-105-5p	PPFIA2
hsa-miR-105-5p	RNF170
hsa-miR-105-5p	ROR1
hsa-miR-105-5p	SEL1L
hsa-miR-105-5p	SLC10A7
hsa-miR-105-5p	SLC17A6
hsa-miR-105-5p	SLC7A11
hsa-miR-105-5p	TEAD1
hsa-miR-105-5p	ZIC3
hsa-miR-128-3p	ABHD17C
hsa-miR-128-3p	ADAMTS5
hsa-miR-128-3p	AMD1
hsa-miR-128-3p	ARHGAP21
hsa-miR-128-3p	ATP8A1
hsa-miR-128-3p	BEND4
hsa-miR-128-3p	BICC1
hsa-miR-128-3p	FAM102A
hsa-miR-128-3p	GCC2
hsa-miR-128-3p	JAG1
hsa-miR-128-3p	KCNN3
hsa-miR-128-3p	KDM7A
hsa-miR-128-3p	MMD
hsa-miR-128-3p	MSI2
hsa-miR-128-3p	ONECUT2
hsa-miR-128-3p	PCNX1
hsa-miR-128-3p	PDE10A
hsa-miR-128-3p	PPFIA2
hsa-miR-128-3p	ROR1
hsa-miR-128-3p	SCAI
hsa-miR-128-3p	SLC7A11
hsa-miR-128-3p	SMAP1
hsa-miR-128-3p	TEAD1
hsa-miR-128-3p	TGFBR1
hsa-miR-128-3p	UBE2W
hsa-miR-128-3p	ZBTB20
hsa-miR-128-3p	ZNF800
hsa-miR-141-5p	ERBIN
hsa-miR-141-5p	FAM135A
hsa-miR-141-5p	KDM7A
hsa-miR-141-5p	ONECUT2
hsa-miR-141-5p	PLA2R1
hsa-miR-141-5p	RREB1
hsa-miR-141-5p	SEL1L
hsa-miR-141-5p	SLC30A9
hsa-miR-141-5p	UBE2W
hsa-miR-143-5p	CDK12
hsa-miR-143-5p	CITED2
hsa-miR-143-5p	DYRK1A
hsa-miR-143-5p	IKZF2
hsa-miR-143-5p	KBTBD2
hsa-miR-143-5p	MMD
hsa-miR-143-5p	PCNX1
hsa-miR-143-5p	PPP2CA
hsa-miR-143-5p	PTPN4
hsa-miR-143-5p	RBPJ
hsa-miR-143-5p	RC3H1
hsa-miR-143-5p	TEAD1
hsa-miR-143-5p	TMEM260
hsa-miR-145-5p	ABHD17C
hsa-miR-145-5p	ADAMTS5
hsa-miR-145-5p	ARHGAP21
hsa-miR-145-5p	ATP8A1
hsa-miR-145-5p	BICC1
hsa-miR-145-5p	CITED2
hsa-miR-145-5p	CREB5
hsa-miR-145-5p	CTNND1
hsa-miR-145-5p	DOCK9
hsa-miR-145-5p	DYRK1A
hsa-miR-145-5p	ELK4
hsa-miR-145-5p	EPHA4
hsa-miR-145-5p	FAM135A
hsa-miR-145-5p	IKZF2
hsa-miR-145-5p	KDM7A
hsa-miR-145-5p	LOX
hsa-miR-145-5p	MED13
hsa-miR-145-5p	MYO6
hsa-miR-145-5p	NAP1L1
hsa-miR-145-5p	PLA2R1
hsa-miR-145-5p	RC3H1
hsa-miR-145-5p	RNF170
hsa-miR-145-5p	RREB1
hsa-miR-145-5p	SLC30A9
hsa-miR-145-5p	TFEC
hsa-miR-145-5p	UBE2W
hsa-miR-145-5p	UXS1
hsa-miR-145-5p	YES1
hsa-miR-145-5p	ZBTB20
hsa-miR-17-3p	ABHD17C
hsa-miR-17-3p	ATAD2B
hsa-miR-17-3p	BCL2L11
hsa-miR-17-3p	CTNND1
hsa-miR-17-3p	FAM168B
hsa-miR-17-3p	IKZF2
hsa-miR-17-3p	MEF2A
hsa-miR-17-3p	PPP2CA
hsa-miR-17-3p	ROR1
hsa-miR-17-3p	RREB1
hsa-miR-17-3p	TGFBR1
hsa-miR-17-3p	TRIM59
hsa-miR-17-3p	UXS1
hsa-miR-203a-5p	ERBIN
hsa-miR-203a-5p	FAM102A
hsa-miR-203a-5p	JAG1
hsa-miR-203a-5p	KBTBD2
hsa-miR-203a-5p	PPFIA2
hsa-miR-203a-5p	ZNF800
hsa-miR-219a-1-3p	FASLG
hsa-miR-219a-1-3p	KCNN3
hsa-miR-219a-1-3p	NR4A3
hsa-miR-219a-1-3p	SLC10A7
hsa-miR-219a-1-3p	SLC17A6
hsa-miR-219a-1-3p	TFEC
hsa-miR-22-5p	AFF2
hsa-miR-22-5p	ARHGAP21
hsa-miR-22-5p	ELK4
hsa-miR-22-5p	EPHA4
hsa-miR-22-5p	ERBIN
hsa-miR-22-5p	GCC2
hsa-miR-22-5p	LEPR
hsa-miR-22-5p	NAP1L1
hsa-miR-22-5p	NR4A3
hsa-miR-22-5p	ONECUT2
hsa-miR-22-5p	PDE10A
hsa-miR-22-5p	PTPN4
hsa-miR-22-5p	RBPJ
hsa-miR-22-5p	SCAI
hsa-miR-22-5p	UXS1
hsa-miR-22-5p	ZBTB20
hsa-miR-26b-3p	BEND4
hsa-miR-26b-3p	BICC1
hsa-miR-26b-3p	CDK12
hsa-miR-26b-3p	CREB5
hsa-miR-26b-3p	GCC2
hsa-miR-26b-3p	KDM7A
hsa-miR-26b-3p	MEF2A
hsa-miR-26b-3p	MYO6
hsa-miR-26b-3p	PDE10A
hsa-miR-26b-3p	PRTG
hsa-miR-26b-3p	TRIM59
